# Supplementary material for: (μ-2,2′-Bipyrimidine-κ4 N 1,N 1′:N 3,N 3′)bis­[triaqua­(sulfato-κO)manganese(II)]
Source: Acta Crystallogr Sect E Struct Rep Online. 2011 Sep 14;67(Pt 10):m1349–50. doi: 10.1107/S160053681103604X (PMC3201432; doi:10.1107/S160053681103604X)
Supplement: Supplementary file 2 [file e-67-m1349-Isup2.hkl]

# 
# h,k,l, Fc-squared, Fo-squared, sigma(Fo-squared) and status flag 
# 
data_I
_shelx_title ' [Mn2(bpym)(SO4)2(H2O)6]' 
_shelx_refln_list_code          4 
_shelx_F_calc_maximum      306.22 
_exptl_crystal_F_000      1152.00 
_reflns_d_resolution_high  0.7486 
 
loop_ 
 _symmetry_equiv_pos_as_xyz 
 'x, y, z' 
 '-x+1/2, y+1/2, -z+1/2' 
 '-x, -y, -z' 
 'x-1/2, -y-1/2, z-1/2' 
 
_cell_length_a    12.4401 
_cell_length_b    13.2640 
_cell_length_c    12.8951 
_cell_angle_alpha  90.000 
_cell_angle_beta  117.199 
_cell_angle_gamma  90.000 
 
_shelx_F_squared_multiplier     1.000 
 
loop_ 
 _refln_index_h 
 _refln_index_k 
 _refln_index_l 
 _refln_F_squared_calc 
 _refln_F_squared_meas 
 _refln_F_squared_sigma 
 _refln_observed_status 
   2   0   0       88.82      130.62     13.88 o 
   4   0   0    15736.49    15047.87    301.90 o 
   6   0   0    31999.04    30427.34    824.99 o 
   8   0   0     4600.05     4481.43    231.20 o 
  10   0   0      743.66      602.85     94.50 o 
  12   0   0       76.98      109.09     58.45 o 
  14   0   0     1364.41     1775.57    199.49 o 
   1   1   0       68.36      111.74      9.97 o 
   2   1   0    19263.82    19459.01    264.30 o 
   3   1   0     6171.19     6311.03     97.39 o 
   4   1   0     2373.61     2087.91     63.11 o 
   5   1   0     8040.49     8326.18    166.69 o 
   6   1   0      383.61      317.77     29.64 o 
   7   1   0    14719.53    15131.21    329.37 o 
   8   1   0       29.64       37.15     19.76 o 
   9   1   0     6169.88     6250.59    256.14 o 
  10   1   0        4.41       28.24     23.79 o 
  11   1   0     3890.17     3994.61    182.08 o 
  12   1   0     1135.38     1243.00    106.11 o 
  13   1   0     2068.51     2041.60    143.21 o 
  14   1   0       55.92       84.62     49.89 o 
   0   2   0    19572.60    18697.25   1395.35 o 
   1   2   0    18671.52    19171.38    461.59 o 
   2   2   0    19086.40    18718.51    501.42 o 
   3   2   0      632.58      598.78     20.84 o 
   4   2   0       49.18       72.11     11.79 o 
   5   2   0    19076.57    18690.06    256.88 o 
   6   2   0     4782.17     4937.24    126.68 o 
   7   2   0     3754.21     3689.71    113.29 o 
   8   2   0    11400.47    11708.20    248.33 o 
   9   2   0      134.52       98.43     27.04 o 
  10   2   0     1020.83      875.28     80.45 o 
  11   2   0     3525.55     3640.70    173.91 o 
  12   2   0      196.34      151.81     49.93 o 
  13   2   0       92.24       74.39    121.76 o 
  14   2   0        0.38       -5.77     38.53 o 
   1   3   0    12435.50    13459.63    202.95 o 
   2   3   0      107.10      112.23     14.27 o 
   3   3   0     9363.06     9114.60    131.78 o 
   4   3   0     1954.12     1518.26     38.32 o 
   5   3   0      557.51      484.49     27.80 o 
   6   3   0       66.14       35.85     15.37 o 
   7   3   0     1315.58     1295.30     64.93 o 
   8   3   0       64.68       72.88     22.09 o 
   9   3   0     5271.08     5652.58    165.61 o 
  10   3   0    10385.90    11007.06    262.88 o 
  11   3   0     2130.82     2102.15    149.38 o 
  12   3   0      863.67      850.94     87.72 o 
  13   3   0      198.87       85.23    128.05 o 
  14   3   0     1177.93     1635.11    190.81 o 
   0   4   0        4.58       11.74      8.43 o 
   1   4   0       85.22       98.88     11.28 o 
   2   4   0     6196.08     6399.97    125.87 o 
   3   4   0    11150.43    10028.59    131.73 o 
   4   4   0       16.03       13.21      6.94 o 
   5   4   0      804.02      853.08     30.79 o 
   6   4   0        3.07       18.65      9.69 o 
   7   4   0     4101.27     4113.77    124.23 o 
   8   4   0     3169.18     3257.56    115.39 o 
   9   4   0      553.36      568.35     52.05 o 
  10   4   0      391.30      419.08     55.60 o 
  11   4   0      195.72      188.09     40.68 o 
  12   4   0        1.97       -3.97     26.48 o 
  13   4   0      590.09      603.95    131.06 o 
  14   4   0      194.45       49.94    122.36 o 
   1   5   0     7995.08     7977.75    126.05 o 
   2   5   0     1861.40     1960.10     51.79 o 
   3   5   0      526.28      516.52     24.49 o 
   4   5   0    20123.33    20811.20    294.21 o 
   5   5   0     6188.58     6477.68    102.54 o 
   6   5   0      311.24      280.39     21.69 o 
   7   5   0     6871.28     7120.13    136.28 o 
   8   5   0     3953.24     3737.58    126.51 o 
   9   5   0     4467.68     4583.34    149.31 o 
  10   5   0     7129.21     7135.09    203.34 o 
  11   5   0      118.11       76.25     31.38 o 
  12   5   0     2433.69     2482.92    124.86 o 
  13   5   0       50.29        5.09     31.84 o 
  14   5   0     1156.41     1506.92    181.99 o 
   0   6   0      963.58     1002.52     50.12 o 
   1   6   0    25627.22    24258.53    352.68 o 
   2   6   0    10859.09    10868.32    170.44 o 
   3   6   0    26409.05    27092.81    378.04 o 
   4   6   0      353.27      465.35     23.52 o 
   5   6   0    19788.66    19517.31    221.44 o 
   6   6   0     1664.29     1562.92     43.75 o 
   7   6   0     1368.10     1153.20     48.17 o 
   8   6   0      651.95      719.63     55.36 o 
   9   6   0       11.11       29.16     19.28 o 
  10   6   0      231.90      237.95     41.84 o 
  11   6   0     2030.49     2097.67    110.01 o 
  12   6   0        2.59       -5.63     26.35 o 
  13   6   0      186.53       51.26     81.01 o 
   1   7   0      736.73      762.59     33.67 o 
   2   7   0     4052.98     4181.91     90.77 o 
   3   7   0       71.30       49.10     13.24 o 
   4   7   0      357.34      379.53     23.24 o 
   5   7   0     3080.22     3257.80     64.26 o 
   6   7   0    10951.42    11064.65    149.14 o 
   7   7   0     4005.84     4181.67    113.71 o 
   8   7   0     5172.44     5285.55    137.14 o 
   9   7   0      355.35      283.41     44.88 o 
  10   7   0      808.68      750.70     65.13 o 
  11   7   0     1955.62     2037.25    111.05 o 
  13   7   0      221.07       59.05     55.06 o 
   0   8   0     8762.89     8781.67    215.10 o 
   1   8   0     5961.61     5936.61    116.88 o 
   2   8   0     6149.92     6484.35    125.86 o 
   3   8   0     8080.89     8549.57    171.37 o 
   4   8   0     5558.03     5761.36    132.16 o 
   5   8   0     4457.72     4447.35    107.06 o 
   6   8   0    10272.06    10317.44    168.65 o 
   7   8   0      608.62      563.37     47.84 o 
   8   8   0      102.13      108.15     24.32 o 
   9   8   0      246.66      265.86     51.03 o 
  10   8   0     3219.62     3281.11    116.88 o 
  11   8   0      177.58      186.59     37.89 o 
  12   8   0      299.01      151.14     61.24 o 
  13   8   0      413.75      269.68    158.42 o 
   1   9   0      617.71      627.71     36.69 o 
   2   9   0      114.36      124.34     20.47 o 
   3   9   0     1129.43     1167.65     50.38 o 
   4   9   0     2107.84     2112.10     58.72 o 
   5   9   0     1578.67     1464.39     61.61 o 
   6   9   0      864.58      822.64     42.00 o 
   7   9   0     2960.36     2940.88     83.55 o 
   8   9   0      976.60     1001.20     59.18 o 
   9   9   0        6.13       10.28     18.50 o 
  10   9   0     3666.59     3472.51    122.54 o 
  11   9   0     2890.81     2994.97    134.11 o 
  12   9   0      257.44      127.97     62.65 o 
   0  10   0      383.86      365.82     44.20 o 
   1  10   0      211.49      208.67     26.10 o 
   2  10   0     3168.20     3211.75     88.31 o 
   3  10   0     3700.06     3768.34     99.88 o 
   4  10   0     5952.13     6113.91    138.55 o 
   5  10   0     1000.91      955.74     88.13 o 
   6  10   0       20.81       30.47     15.16 o 
   7  10   0       41.91       35.43     16.26 o 
   8  10   0     1600.59     1557.32     86.04 o 
   9  10   0       28.16       32.08     22.37 o 
  10  10   0       47.34       -5.92     24.88 o 
  11  10   0      256.81      101.69     55.51 o 
  12  10   0       62.91       10.27     32.52 o 
   1  11   0     5170.91     5904.51    159.23 o 
   2  11   0      446.63      478.32     47.50 o 
   3  11   0     1946.86     2000.03     90.07 o 
   4  11   0      473.06      474.47     49.22 o 
   5  11   0     4339.47     4362.05    146.10 o 
   6  11   0      100.94      104.33     40.47 o 
   7  11   0       26.40       23.60     23.95 o 
   8  11   0      227.02      247.38     46.20 o 
   9  11   0     3489.11     3605.41    178.96 o 
  10  11   0       13.15        8.78     25.89 o 
  11  11   0      334.12      169.96     88.95 o 
   0  12   0     2036.83     2168.67    183.33 o 
   1  12   0       85.07      113.06     38.56 o 
   2  12   0     1244.21     1357.57    103.03 o 
   3  12   0     1480.07     1523.42    109.37 o 
   4  12   0     4322.89     4301.27    146.45 o 
   5  12   0      298.91      282.26     46.95 o 
   6  12   0      425.53      496.37     58.69 o 
   7  12   0      120.82       85.08     31.53 o 
   8  12   0      431.27      400.52    114.11 o 
   9  12   0      135.93       44.95     48.21 o 
  10  12   0        2.35       -9.93     28.95 o 
   1  13   0      856.79      815.76     85.29 o 
   2  13   0      442.19      391.60     69.63 o 
   3  13   0       28.54       -8.39     27.40 o 
   4  13   0     1663.44     1539.22    117.49 o 
   5  13   0       33.74       10.15     67.76 o 
   6  13   0      379.97      296.40     66.69 o 
   7  13   0     2475.14     2509.91    157.09 o 
   8  13   0      540.82      655.52    119.55 o 
   9  13   0        3.01      -15.94     34.67 o 
  10  13   0      880.34      779.61    138.73 o 
   0  14   0     3042.37     3387.58    255.93 o 
   1  14   0     3331.16     3407.18    180.40 o 
   2  14   0      335.59      309.50     68.48 o 
   3  14   0      251.85      266.38     65.44 o 
   4  14   0     1276.20     1404.73    191.84 o 
   5  14   0     1450.60     1350.31    116.64 o 
   6  14   0      738.10      815.45     96.40 o 
   7  14   0     1412.67     1511.70    127.50 o 
   8  14   0       39.07       88.85     46.47 o 
   9  14   0       75.66       47.40     37.83 o 
   1  15   0       66.63       46.30     39.48 o 
   2  15   0      440.77      403.29     83.90 o 
   3  15   0      158.28      239.14     61.39 o 
   4  15   0      279.09      281.16     69.28 o 
   5  15   0      120.97       62.14     43.45 o 
   6  15   0     1342.10     1250.92    120.34 o 
   7  15   0     1213.87     1218.12    118.30 o 
   0  16   0      928.97      855.74    141.98 o 
   1  16   0     1497.06     1487.87    131.65 o 
   2  16   0      415.66      415.94    103.66 o 
   3  16   0      552.48      563.81     95.07 o 
   4  16   0        6.53       -1.62     39.15 o 
   5  16   0      985.46     1071.63    115.49 o 
   6  16   0     2237.09     2211.88    336.40 o 
   1  17   0      774.29     1056.59    117.58 o 
   2  17   0       10.37       -3.58     40.71 o 
   3  17   0       11.04       26.78     44.39 o 
   4  17   0      530.36      382.21     85.38 o 
 -15   0   1       34.68       37.93     59.91 o 
 -13   0   1      114.39       49.24     49.77 o 
 -11   0   1     3069.94     3655.47    238.07 o 
  -9   0   1      230.64      228.47     64.33 o 
  -7   0   1       49.58       43.73     28.61 o 
  -5   0   1       43.61       60.56     24.33 o 
  -3   0   1       63.03       61.87     13.31 o 
  -1   0   1        7.58        7.74      4.46 o 
   1   0   1        6.55        7.45      4.35 o 
   3   0   1     2122.53     2152.67     56.44 o 
   5   0   1      831.98      711.29     48.57 o 
   7   0   1      296.45      317.68     58.30 o 
   9   0   1      405.29      375.78     85.76 o 
  11   0   1      946.81     1034.21    132.32 o 
  13   0   1      470.55      447.76    117.95 o 
 -15   1   1        6.53       35.94     39.13 o 
 -14   1   1       42.72       -4.61     33.91 o 
 -13   1   1      242.47      211.86     56.89 o 
 -12   1   1      175.77      130.97     44.64 o 
 -11   1   1       49.55       51.29     27.57 o 
 -10   1   1       43.65       32.22     25.04 o 
  -9   1   1      529.81      604.63     59.17 o 
  -8   1   1        0.51        9.00     15.27 o 
  -7   1   1       62.16       58.77     16.74 o 
  -6   1   1      245.49      225.00     25.23 o 
  -5   1   1      196.45      148.07     21.01 o 
  -4   1   1      234.25      228.76     16.66 o 
  -3   1   1        2.44       17.11      5.95 o 
  -2   1   1        0.12       29.59      7.30 o 
  -1   1   1      117.48      126.49      5.03 o 
   0   1   1      169.04      157.77      5.72 o 
   1   1   1      234.73      223.44     11.70 o 
   2   1   1        2.23        7.24      5.20 o 
   3   1   1      273.48      278.32     17.44 o 
   4   1   1      737.10      741.29     30.65 o 
   5   1   1      795.85      743.90     35.72 o 
   6   1   1      144.87      124.98     22.15 o 
   7   1   1       20.49       14.42     12.28 o 
   8   1   1       39.55        6.30     18.68 o 
   9   1   1     1180.45     1144.25     88.12 o 
  10   1   1        6.90       15.17     23.60 o 
  11   1   1       70.43      148.20     44.84 o 
  12   1   1      360.59      378.65     84.33 o 
  13   1   1        4.74      -23.99     30.29 o 
  14   1   1        1.28       17.29     37.93 o 
 -15   2   1       15.17       25.05     46.92 o 
 -14   2   1      103.09       69.26     47.22 o 
 -13   2   1      411.33      392.61     99.53 o 
 -12   2   1      160.78      218.99     52.88 o 
 -11   2   1      115.83       86.99     35.09 o 
 -10   2   1        2.86        2.41     17.71 o 
  -9   2   1       15.54       24.82     20.36 o 
  -8   2   1      113.26       89.94     22.65 o 
  -7   2   1       28.45       46.93     15.82 o 
  -6   2   1       93.28       82.48     20.51 o 
  -5   2   1      287.39      222.92     18.96 o 
  -4   2   1        2.61        0.17      5.05 o 
  -3   2   1       90.01      101.78     14.31 o 
  -2   2   1        1.95        4.96      5.72 o 
  -1   2   1       65.72       64.31      6.96 o 
   0   2   1       42.24       47.95      5.40 o 
   1   2   1        1.37        3.86      3.74 o 
   2   2   1      800.38      799.40     26.01 o 
   3   2   1        1.63        4.06      5.84 o 
   4   2   1      126.04       81.61     13.40 o 
   5   2   1      944.49      896.45     44.51 o 
   6   2   1      203.85      172.07     21.68 o 
   7   2   1       24.58       37.89     17.11 o 
   8   2   1     1225.87     1263.91     69.89 o 
   9   2   1       62.01       61.37     23.85 o 
  10   2   1      210.92      198.32     51.16 o 
  11   2   1      427.81      391.82     70.37 o 
  12   2   1       21.81        8.78     31.11 o 
  13   2   1        3.29        6.34     34.56 o 
  14   2   1      367.07      304.24     89.28 o 
 -14   3   1       57.91       37.02     37.05 o 
 -13   3   1       94.97      110.78     48.83 o 
 -12   3   1      144.62      125.82     42.99 o 
 -11   3   1       31.30       50.32     30.20 o 
 -10   3   1       40.23       30.59     20.38 o 
  -9   3   1       58.78       51.03     20.32 o 
  -8   3   1       10.05       25.52     15.29 o 
  -7   3   1     1317.48     1238.77     61.80 o 
  -6   3   1      835.88      737.88     38.70 o 
  -5   3   1      371.07      323.85     23.16 o 
  -4   3   1     2100.23     2163.32     65.51 o 
  -3   3   1       83.20       82.28     13.81 o 
  -2   3   1     2629.13     2569.95     52.81 o 
  -1   3   1        0.14        4.05      4.90 o 
   0   3   1       26.43       17.77      5.53 o 
   1   3   1      218.79      206.40     17.43 o 
   2   3   1       50.80       56.52      7.06 o 
   3   3   1      211.83      184.87     16.01 o 
   4   3   1      156.97      150.98     17.41 o 
   5   3   1      166.87      159.18     19.41 o 
   6   3   1       35.19       26.57     11.95 o 
   7   3   1        0.96       14.43     10.48 o 
   8   3   1       24.00       23.43     15.29 o 
   9   3   1      473.32      523.87     62.06 o 
  10   3   1     1116.21     1186.02     78.14 o 
  11   3   1       11.72       56.70     30.77 o 
  12   3   1      104.74       89.60     41.68 o 
  13   3   1       39.65       10.29     35.90 o 
  14   3   1       82.83       48.95     44.02 o 
 -14   4   1       29.28       19.57     32.52 o 
 -13   4   1       42.33       11.92     31.08 o 
 -12   4   1       30.14       36.16     32.66 o 
 -11   4   1       29.52       37.81     25.42 o 
 -10   4   1        1.23        4.99     16.18 o 
  -9   4   1     1095.95     1168.46     69.83 o 
  -8   4   1      162.74      175.87     31.17 o 
  -7   4   1       10.03       19.46     11.48 o 
  -6   4   1       16.18       20.31      9.99 o 
  -5   4   1      929.75      966.10     30.31 o 
  -4   4   1      289.80      312.82     16.76 o 
  -3   4   1       21.28       21.14      5.96 o 
  -2   4   1     2110.50     2186.69     53.32 o 
  -1   4   1      598.98      591.85     22.69 o 
   0   4   1     1077.18     1026.76     28.96 o 
   1   4   1       80.63       85.67     10.98 o 
   2   4   1     2553.22     2605.95     62.30 o 
   3   4   1      249.38      238.65     14.12 o 
   4   4   1       12.25       23.52      9.88 o 
   5   4   1       54.99       60.44     13.16 o 
   6   4   1      266.79      259.12     24.43 o 
   7   4   1       80.76       94.32     19.19 o 
   8   4   1       30.74       30.53     17.93 o 
   9   4   1      162.54      180.26     35.72 o 
  10   4   1      113.02      105.22     32.91 o 
  11   4   1       38.03       34.09     26.68 o 
  12   4   1       13.33       14.16     31.93 o 
  13   4   1       77.12       41.18     42.94 o 
 -14   5   1       59.48       17.69     38.36 o 
 -13   5   1       97.84       62.41     52.91 o 
 -12   5   1       52.66       45.65     28.76 o 
 -11   5   1      532.87      529.39     88.79 o 
 -10   5   1      288.18      272.61     43.59 o 
  -9   5   1       35.06       53.20     22.40 o 
  -8   5   1      843.54      865.18     57.46 o 
  -7   5   1      601.05      559.48     55.08 o 
  -6   5   1      108.28       93.05     17.20 o 
  -5   5   1      191.17      232.17     18.32 o 
  -4   5   1    10412.70    11240.75    147.21 o 
  -3   5   1       14.84       21.28      8.31 o 
  -2   5   1       93.82       91.53     13.36 o 
  -1   5   1      167.85      212.89     16.26 o 
   0   5   1      888.91      931.18     30.62 o 
   1   5   1      431.58      468.41     22.57 o 
   2   5   1      994.52     1089.58     42.39 o 
   3   5   1      778.20      753.80     24.91 o 
   4   5   1     2312.53     2282.77     74.92 o 
   5   5   1      178.89      178.39     21.16 o 
   6   5   1       71.64       63.07     15.39 o 
   7   5   1        0.27      -11.56     12.86 o 
   8   5   1       67.71       76.00     20.00 o 
   9   5   1       18.00       28.31     20.39 o 
  10   5   1       23.52       31.69     25.24 o 
  11   5   1      113.47       63.33     31.26 o 
  12   5   1       61.50       80.78     35.77 o 
  13   5   1        0.15       16.31     35.91 o 
 -14   6   1       37.18        3.25     36.27 o 
 -13   6   1       18.85       16.91     25.45 o 
 -12   6   1        7.72        0.70     24.77 o 
 -11   6   1       31.01       33.91     24.92 o 
 -10   6   1      394.39      377.32     86.99 o 
  -9   6   1       11.10       28.98     19.40 o 
  -8   6   1      609.52      582.67     41.19 o 
  -7   6   1      115.06      105.97     20.37 o 
  -6   6   1      330.64      331.70     18.80 o 
  -5   6   1     1047.28     1025.15     32.82 o 
  -4   6   1      206.83      234.22     16.37 o 
  -3   6   1     3356.47     3377.32     78.85 o 
  -2   6   1      259.07      234.07     19.62 o 
  -1   6   1      131.40      107.15     14.59 o 
   0   6   1     1060.93      893.99     33.02 o 
   1   6   1     2264.56     2248.07     57.11 o 
   2   6   1      286.39      251.31     21.48 o 
   3   6   1       63.88       68.73     10.35 o 
   4   6   1      222.95      219.17     16.94 o 
   5   6   1     3217.84     3347.78     73.74 o 
   6   6   1        0.09        0.80      8.82 o 
   7   6   1     1670.75     1644.19     79.81 o 
   8   6   1      120.17       94.17     40.53 o 
   9   6   1      310.95      299.70     46.29 o 
  10   6   1       25.65       28.09     23.42 o 
  11   6   1      431.82      490.24     61.90 o 
  12   6   1       30.73       45.72     27.74 o 
  13   6   1        6.75      -15.49     31.00 o 
 -13   7   1        7.50       10.33     25.81 o 
 -12   7   1      216.11      169.70     43.93 o 
 -11   7   1        0.41       -4.68     21.84 o 
 -10   7   1      639.68      671.07     74.85 o 
  -9   7   1       23.54       14.37     19.11 o 
  -8   7   1        1.55        9.56     12.30 o 
  -7   7   1      146.59      123.94     19.25 o 
  -6   7   1     1534.24     1493.36     52.45 o 
  -5   7   1     1178.91     1279.87     43.42 o 
  -4   7   1      743.05      818.89     30.60 o 
  -3   7   1      153.37      132.36     18.85 o 
  -2   7   1     3025.09     3222.56     76.90 o 
  -1   7   1      762.61      740.86     32.91 o 
   0   7   1     1792.02     1841.58     52.83 o 
   1   7   1       68.69       67.32     12.73 o 
   2   7   1     3116.69     3298.67     78.71 o 
   3   7   1      700.87      627.69     59.08 o 
   4   7   1      299.12      313.37     20.10 o 
   5   7   1      237.94      215.04     19.75 o 
   6   7   1      383.03      386.91     27.51 o 
   7   7   1      654.70      677.64     44.96 o 
   8   7   1      552.18      532.39     42.94 o 
   9   7   1       69.08       55.51     20.79 o 
  10   7   1        1.88        4.32     24.24 o 
  11   7   1      292.00      324.66     54.11 o 
  12   7   1       50.78       24.04     26.45 o 
  13   7   1       35.60       29.02     35.10 o 
 -13   8   1      289.17      145.60     66.61 o 
 -12   8   1       63.23       37.24     33.38 o 
 -11   8   1      153.14      143.70     32.60 o 
 -10   8   1        2.36       15.91     17.93 o 
  -9   8   1        0.17       -2.40     15.60 o 
  -8   8   1       32.30       17.32     14.43 o 
  -7   8   1      624.32      559.78     44.23 o 
  -6   8   1      182.83      196.39     33.67 o 
  -5   8   1      222.82      208.34     27.13 o 
  -4   8   1      119.98      110.68     19.84 o 
  -3   8   1      202.02      165.95     21.95 o 
  -2   8   1       49.55       37.93     12.13 o 
  -1   8   1     1706.12     1713.49     54.69 o 
   0   8   1        1.91        8.09      9.10 o 
   1   8   1       18.82       16.92     10.07 o 
   2   8   1     2535.14     2669.19     72.99 o 
   3   8   1     3833.45     4015.64     96.94 o 
   4   8   1       69.02       54.30     11.75 o 
   5   8   1      384.83      326.43     23.83 o 
   6   8   1     2416.84     2421.58     82.98 o 
   7   8   1      304.85      362.83     46.82 o 
   8   8   1      131.96      106.49     30.20 o 
   9   8   1      930.65      959.56     60.61 o 
  10   8   1      125.98      195.05     34.85 o 
  11   8   1      146.10       82.02     30.42 o 
  12   8   1       18.25        7.39     24.23 o 
 -13   9   1      135.59      111.16     34.55 o 
 -12   9   1       71.96       67.17     33.43 o 
 -11   9   1      288.82      220.74     71.82 o 
 -10   9   1       54.87       57.00     24.48 o 
  -9   9   1      128.14      123.94     28.96 o 
  -8   9   1      466.57      535.88     37.90 o 
  -7   9   1      310.24      364.92     32.77 o 
  -6   9   1      195.44      223.83     30.65 o 
  -5   9   1     2421.74     2413.03     80.36 o 
  -4   9   1     1054.03      982.30     47.65 o 
  -3   9   1      358.83      365.05     29.21 o 
  -2   9   1     1635.49     1678.06     58.57 o 
  -1   9   1       19.87       30.06     12.15 o 
   0   9   1      325.62      324.67     26.86 o 
   1   9   1     1023.14     1021.39     46.63 o 
   2   9   1      716.57      720.87     38.87 o 
   3   9   1        1.38       -0.68     10.39 o 
   4   9   1      306.95      279.71     21.42 o 
   5   9   1      102.67       82.78     22.03 o 
   6   9   1       92.50       68.32     19.54 o 
   7   9   1        3.40       -3.57     15.03 o 
   8   9   1      137.32      115.44     27.96 o 
   9   9   1       89.01      117.67     30.36 o 
  10   9   1       20.63       32.59     24.10 o 
  11   9   1       16.97       16.07     26.35 o 
  12   9   1        5.58       13.87     38.72 o 
 -12  10   1      285.71      333.41     57.05 o 
 -11  10   1       13.83       -8.19     19.85 o 
 -10  10   1       45.99       32.92     22.75 o 
  -9  10   1       65.34       37.72     23.87 o 
  -8  10   1      108.22      110.12     23.34 o 
  -7  10   1      244.25      216.94     31.20 o 
  -6  10   1       13.29       -5.27     14.36 o 
  -5  10   1       78.12       69.71     19.57 o 
  -4  10   1      272.93      267.55     32.37 o 
  -3  10   1        8.48       20.95     13.71 o 
  -2  10   1     2251.87     2158.85     70.23 o 
  -1  10   1       43.57       41.35     14.94 o 
   0  10   1      394.64      365.37     29.24 o 
   1  10   1       31.35       27.94     13.55 o 
   2  10   1       46.92       23.62     16.49 o 
   3  10   1      307.02      321.80     43.16 o 
   4  10   1     1649.85     1749.15     56.59 o 
   5  10   1        0.38      -10.97     10.97 o 
   6  10   1       34.09       45.54     19.25 o 
   7  10   1        2.72      -13.90     19.75 o 
   8  10   1      567.06      649.70     68.37 o 
   9  10   1      198.52      248.40     48.06 o 
  10  10   1      105.66       56.43     32.96 o 
  11  10   1      159.11      116.36     91.38 o 
 -11  11   1      327.12      119.40     86.04 o 
 -10  11   1      410.85      422.09    103.60 o 
  -9  11   1      757.05      793.08     66.33 o 
  -8  11   1        1.15       -2.94     14.95 o 
  -7  11   1      992.84      973.87     60.27 o 
  -6  11   1       98.96       83.65     23.66 o 
  -5  11   1      393.96      410.83     39.70 o 
  -4  11   1      276.93      230.90     31.08 o 
  -3  11   1     1996.02     2141.46     75.38 o 
  -2  11   1       38.80       37.68     20.47 o 
  -1  11   1      203.37      211.55     35.65 o 
   0  11   1      221.26      181.01     32.20 o 
   1  11   1       46.18       28.20     19.71 o 
   2  11   1       14.41        8.81     18.73 o 
   3  11   1     1240.64     1278.15     74.22 o 
   4  11   1       21.76       -1.04     18.93 o 
   5  11   1      357.83      353.46     48.82 o 
   6  11   1        0.63       15.10     21.23 o 
   7  11   1      165.36       96.12     32.86 o 
   8  11   1        2.60       10.03     24.76 o 
   9  11   1        8.12        9.58     28.02 o 
  10  11   1      142.94      101.32     42.21 o 
  11  11   1      144.59       32.28     74.95 o 
 -11  12   1      286.14      113.14    141.75 o 
 -10  12   1      163.41       63.34    102.16 o 
  -9  12   1      192.85      163.85     56.26 o 
  -8  12   1        0.21       -3.82     24.76 o 
  -7  12   1       89.50      101.59     42.46 o 
  -6  12   1      186.16      169.54     68.66 o 
  -5  12   1      522.80      507.72     72.34 o 
  -4  12   1        6.92        2.63     25.48 o 
  -3  12   1       43.52       87.76     33.95 o 
  -2  12   1        4.35      -14.15     22.65 o 
  -1  12   1     1399.57     1510.17     78.53 o 
   0  12   1      252.15      318.18     44.62 o 
   1  12   1      494.53      528.47     52.37 o 
   2  12   1      602.57      603.87     53.75 o 
   3  12   1      579.32      566.45     55.66 o 
   4  12   1     2011.15     2148.87    103.30 o 
   5  12   1      476.52      442.68     58.47 o 
   6  12   1      477.46      608.17     77.65 o 
   7  12   1       32.24       12.87     25.71 o 
   8  12   1      157.74      128.59     61.75 o 
   9  12   1      243.20       97.08     92.82 o 
  10  12   1      816.70      996.02    152.92 o 
 -10  13   1      197.90      109.21    114.86 o 
  -9  13   1      472.55      348.15     77.41 o 
  -8  13   1      232.70      238.98     63.20 o 
  -7  13   1      342.66      390.37     71.35 o 
  -6  13   1      410.38      462.23     79.72 o 
  -5  13   1     1165.31     1291.69    108.52 o 
  -4  13   1      213.73      209.26     53.76 o 
  -3  13   1      244.77      216.69     54.45 o 
  -2  13   1     1806.11     2047.95    133.76 o 
  -1  13   1     1401.34     1539.43    114.68 o 
   0  13   1      329.08      305.47     64.24 o 
   1  13   1     1253.38     1273.13    104.76 o 
   2  13   1     1832.91     1863.30    127.98 o 
   3  13   1        1.63       -6.05     26.80 o 
   4  13   1       69.00      106.86     42.65 o 
   5  13   1      248.46      281.65     97.89 o 
   6  13   1      136.10      161.94     40.56 o 
   7  13   1       50.16       43.95     31.23 o 
   8  13   1       70.31       13.98     30.67 o 
   9  13   1       94.45       62.74     53.74 o 
  -9  14   1        7.55       -0.39     38.72 o 
  -8  14   1      201.20      206.84     61.31 o 
  -7  14   1       70.95       58.27     39.63 o 
  -6  14   1       48.00       44.65     36.08 o 
  -5  14   1      216.05      221.58     57.91 o 
  -4  14   1      558.42      483.21    112.61 o 
  -3  14   1       21.54       44.42     34.10 o 
  -2  14   1        3.90      -21.39     28.26 o 
  -1  14   1      141.99      128.57     47.77 o 
   0  14   1      254.45      236.85     61.25 o 
   1  14   1     1228.39     1469.46    117.18 o 
   2  14   1     1695.42     1947.19    136.28 o 
   3  14   1      677.15      587.14     86.17 o 
   4  14   1       11.95      -16.70     32.82 o 
   5  14   1      881.47      840.71     94.03 o 
   6  14   1      842.98      953.58    137.15 o 
   7  14   1     1287.53     1452.80    171.05 o 
   8  14   1      744.09      809.23    138.41 o 
  -8  15   1      360.39      489.74     93.42 o 
  -7  15   1      370.59      270.69     71.02 o 
  -6  15   1     1683.34     2047.54    277.47 o 
  -5  15   1      230.38      192.25     58.30 o 
  -4  15   1     1211.32     1315.87    119.18 o 
  -3  15   1       76.92       64.55     43.86 o 
  -2  15   1      153.85      204.69     58.46 o 
  -1  15   1      205.56      210.37     59.10 o 
   0  15   1     2396.21     2730.23    397.82 o 
   1  15   1      621.47      673.90     95.84 o 
   2  15   1       25.95       48.95     38.18 o 
   3  15   1       11.72       14.32     37.88 o 
   4  15   1      293.55      419.76     80.62 o 
   5  15   1        9.62       13.53     39.66 o 
   6  15   1       42.23      105.25     50.62 o 
   7  15   1       52.87       11.04     39.18 o 
  -6  16   1        1.05       16.22     40.33 o 
  -5  16   1      200.75      250.90     71.10 o 
  -4  16   1      472.66      521.26     93.55 o 
  -3  16   1        9.82       33.91     42.00 o 
  -2  16   1       18.46       22.53     40.93 o 
  -1  16   1      135.31      126.68     52.56 o 
   0  16   1        0.04       34.92     40.05 o 
   1  16   1     1796.97     1898.53    149.04 o 
   2  16   1        0.82      -12.30     35.75 o 
   3  16   1      387.44      376.31     81.62 o 
   4  16   1      211.88      182.94     63.75 o 
   5  16   1       96.54       55.54     49.43 o 
  -4  17   1      394.02      382.27     83.82 o 
  -3  17   1        0.32      -43.65     48.77 o 
  -2  17   1      574.64      875.15    112.84 o 
  -1  17   1      111.33       85.83     53.62 o 
   0  17   1      126.73       52.67     48.96 o 
   1  17   1        0.37       -4.62     42.55 o 
   2  17   1      614.67      648.87    192.65 o 
   3  17   1      502.86      560.46    101.42 o 
 -14   0   2       11.76      -21.86     36.17 o 
 -12   0   2    13111.19    14380.33    564.19 o 
 -10   0   2      237.82      242.48     67.38 o 
  -8   0   2     9628.24    10782.58    388.75 o 
  -6   0   2    10491.41    10322.39    341.25 o 
  -4   0   2    16515.38    15795.27    396.37 o 
  -2   0   2     4365.83     4770.20    144.61 o 
   0   0   2    42913.33    40785.67   1160.52 o 
   2   0   2     5992.68     5786.80    132.43 o 
   4   0   2      563.64      599.63     33.74 o 
   6   0   2     4263.09     4348.19    215.53 o 
   8   0   2    20670.77    21716.75    698.63 o 
  10   0   2     1322.18     1493.72    155.15 o 
  12   0   2     2366.25     2273.53    215.10 o 
 -15   1   2       22.71       41.70     33.18 o 
 -14   1   2      222.35       68.94     87.95 o 
 -13   1   2      833.17      943.25     91.52 o 
 -12   1   2      751.63      669.79     75.51 o 
 -11   1   2     4052.98     4356.26    182.73 o 
 -10   1   2     3178.83     3240.94    174.28 o 
  -9   1   2     5225.68     5269.74    182.51 o 
  -8   1   2      982.24     1028.18     82.55 o 
  -7   1   2     2806.25     2671.02    132.58 o 
  -6   1   2     2110.94     2428.02     65.83 o 
  -5   1   2       63.09       37.63      9.81 o 
  -4   1   2    22965.45    21859.95    280.47 o 
  -3   1   2    22465.43    21506.22    314.11 o 
  -2   1   2      331.55      370.23     17.59 o 
  -1   1   2    21748.46    22409.71    238.22 o 
   0   1   2      715.90      754.59     18.56 o 
   1   1   2    64267.39    55518.21    903.21 o 
   2   1   2    15635.28    14826.47    175.41 o 
   3   1   2    42635.43    39427.46    448.52 o 
   4   1   2       50.25      108.09     14.23 o 
   5   1   2    13999.66    13488.42    208.15 o 
   6   1   2     4758.60     4647.74    106.13 o 
   7   1   2    12430.66    12741.47    259.79 o 
   8   1   2     1039.80     1095.98     83.49 o 
   9   1   2     1647.88     1822.42    143.04 o 
  10   1   2       15.54       -4.02     26.39 o 
  11   1   2     2336.99     2217.03    141.93 o 
  12   1   2      986.70      965.16     99.99 o 
  13   1   2       78.59       74.64     49.99 o 
 -15   2   2      394.09      126.17    153.59 o 
 -13   2   2      121.27      133.85     46.16 o 
 -12   2   2     4132.35     3882.57    181.06 o 
 -11   2   2     4553.54     4873.59    234.58 o 
 -10   2   2     1800.24     1816.53    107.70 o 
  -9   2   2      648.85      662.51     59.14 o 
  -8   2   2     9782.25     9787.61    213.59 o 
  -7   2   2     2517.35     2622.84     82.72 o 
  -6   2   2    16703.92    17276.58    249.72 o 
  -5   2   2      420.57      586.40     41.58 o 
  -4   2   2    44370.27    40699.74   1066.18 o 
  -3   2   2    25165.58    24085.88    458.10 o 
  -2   2   2    17216.69    16954.15    188.16 o 
  -1   2   2    19133.03    19552.32    213.36 o 
   0   2   2     4596.30     4929.01     64.98 o 
   1   2   2     1079.29     1090.36     23.63 o 
   2   2   2     5652.62     5395.23     81.07 o 
   3   2   2    36914.19    35689.88    668.92 o 
   4   2   2      686.85      827.31     36.42 o 
   5   2   2     5467.01     5779.34    115.06 o 
   6   2   2    11377.42    11961.21    198.46 o 
   7   2   2     4804.42     4782.74    114.51 o 
   8   2   2      528.04      454.93     44.38 o 
   9   2   2      459.54      474.13     48.81 o 
  10   2   2     2011.07     2164.21    138.71 o 
  11   2   2       60.46       16.98     33.00 o 
  12   2   2     1256.52     1273.83    114.91 o 
  13   2   2     1669.72     1966.25    150.78 o 
 -15   3   2     1325.16     1301.18    171.40 o 
 -14   3   2      100.24       56.14     54.81 o 
 -13   3   2        3.51       -7.31     28.69 o 
 -12   3   2      239.15      283.15     57.50 o 
 -11   3   2      306.92      233.04     84.07 o 
 -10   3   2       13.12       15.74     18.83 o 
  -9   3   2       15.24       -9.77     15.57 o 
  -8   3   2     1240.07     1279.29     55.07 o 
  -7   3   2     2171.58     1893.07     63.16 o 
  -6   3   2     4835.19     4681.54    117.86 o 
  -5   3   2      322.34      357.51     27.84 o 
  -4   3   2     2603.00     2425.30     68.32 o 
  -3   3   2     1645.14     1778.79     51.31 o 
  -2   3   2    77894.00    72301.25   1620.67 o 
  -1   3   2    93768.57    83577.93   1137.61 o 
   0   3   2       16.82       13.69      7.22 o 
   1   3   2    16264.48    16556.16    217.59 o 
   2   3   2     5661.82     6068.61    100.53 o 
   3   3   2     6877.54     6749.87    115.07 o 
   4   3   2     3747.38     3811.46    103.33 o 
   5   3   2     6903.41     6762.43    128.46 o 
   6   3   2     1186.17     1281.51     52.03 o 
   7   3   2     1459.32     1474.01     59.29 o 
   8   3   2      159.11      127.51     30.37 o 
   9   3   2     2562.03     2847.18    118.44 o 
  10   3   2     1490.17     1563.16     91.60 o 
  11   3   2        0.73       24.18     33.24 o 
  12   3   2      101.95      133.89     58.07 o 
  13   3   2      239.86      272.30     71.22 o 
 -15   4   2     1150.30     1504.32    182.10 o 
 -14   4   2      372.48      144.74    198.46 o 
 -13   4   2     6202.63     6675.18    363.95 o 
 -12   4   2      960.32     1013.21    143.68 o 
 -11   4   2      678.71      630.48     57.74 o 
 -10   4   2     3612.19     3481.87    128.61 o 
  -9   4   2    21098.93    21639.13    398.41 o 
  -8   4   2        6.35        0.59     10.01 o 
  -7   4   2    17896.40    18217.11    274.21 o 
  -6   4   2      136.24       96.11     25.10 o 
  -5   4   2        8.26       29.18     13.27 o 
  -4   4   2     7442.50     8055.80    154.97 o 
  -3   4   2    17696.17    16686.46    231.12 o 
  -2   4   2    15349.07    16310.52    219.68 o 
  -1   4   2    16921.67    18054.82    236.09 o 
   0   4   2     1051.34     1007.22     39.16 o 
   1   4   2       80.95       70.66     12.08 o 
   2   4   2     5757.23     6320.13     94.54 o 
   3   4   2      165.84       99.73     12.70 o 
   4   4   2        1.02       13.93      8.94 o 
   5   4   2    10841.76    11084.59    216.65 o 
   6   4   2     3384.66     3369.86     89.33 o 
   7   4   2      631.82      624.00     40.27 o 
   8   4   2      220.44      140.49     27.17 o 
   9   4   2     1646.35     1598.78     88.79 o 
  10   4   2        2.29      -26.42     28.77 o 
  11   4   2     2809.64     2941.94    134.24 o 
  12   4   2      459.10      474.80    114.20 o 
  13   4   2      512.49      187.66    221.89 o 
 -14   5   2      579.69      536.58    121.08 o 
 -13   5   2      448.54      426.28     74.68 o 
 -12   5   2      122.59      100.64     33.93 o 
 -11   5   2      302.94      280.59     45.61 o 
 -10   5   2       53.26       53.65     23.21 o 
  -9   5   2     6826.19     6943.18    166.66 o 
  -8   5   2     2171.30     2115.76     74.29 o 
  -7   5   2     2484.64     2591.13    109.89 o 
  -6   5   2     2236.42     2051.56     76.82 o 
  -5   5   2     3499.66     3634.88     87.18 o 
  -4   5   2     9537.89     9942.82    162.90 o 
  -3   5   2     5337.20     5478.93    101.70 o 
  -2   5   2    16385.39    16044.02    263.60 o 
  -1   5   2     3730.46     4601.29     87.88 o 
   0   5   2     8011.94     8068.57    122.99 o 
   1   5   2      277.25      396.00     16.70 o 
   2   5   2     3593.39     3356.64     64.23 o 
   3   5   2      792.82      828.46     31.08 o 
   4   5   2    33797.64    33183.98    384.51 o 
   5   5   2       39.03       13.51     13.19 o 
   6   5   2     2413.66     2328.48    111.68 o 
   7   5   2     7184.85     7494.20    153.40 o 
   8   5   2      903.11      957.10     52.38 o 
   9   5   2     2298.00     2410.80    110.29 o 
  10   5   2     2477.29     2628.85    122.29 o 
  11   5   2      103.44       84.51     33.73 o 
  12   5   2        2.13       15.36     27.62 o 
  13   5   2      311.32      113.88    129.30 o 
 -14   6   2     1674.19     1761.38    188.47 o 
 -13   6   2      233.04      100.84     69.96 o 
 -12   6   2        2.85       -9.61     23.24 o 
 -11   6   2     8392.54     9019.05    240.71 o 
 -10   6   2       45.95       63.16     23.82 o 
  -9   6   2     2702.61     2684.76     94.85 o 
  -8   6   2     5994.50     6143.75    138.37 o 
  -7   6   2     1940.12     1865.86     66.94 o 
  -6   6   2      650.06      621.65     37.38 o 
  -5   6   2    10692.47    10666.63    182.36 o 
  -4   6   2     1209.22     1296.50     47.86 o 
  -3   6   2      771.99      835.35     35.82 o 
  -2   6   2    11842.99    13079.10    234.14 o 
  -1   6   2     5551.64     5770.24    118.06 o 
   0   6   2     2527.80     2981.29     63.83 o 
   1   6   2        0.78        8.68     10.21 o 
   2   6   2     1153.30     1147.15     33.71 o 
   3   6   2      822.60      727.06     33.12 o 
   4   6   2        1.78        1.71      7.63 o 
   5   6   2      875.81      930.77     38.23 o 
   6   6   2        2.78        2.95     11.55 o 
   7   6   2      730.58      716.77     44.65 o 
   8   6   2      313.13      311.57     47.09 o 
   9   6   2    10230.53    10403.29    257.37 o 
  10   6   2     2440.73     2353.87    116.33 o 
  11   6   2      863.61     1026.81     99.24 o 
  12   6   2       39.09       12.09     30.48 o 
 -14   7   2       79.26       66.03     35.17 o 
 -13   7   2       44.22       16.75     26.04 o 
 -12   7   2     1342.86     1372.56    109.36 o 
 -11   7   2       32.54       20.47     22.42 o 
 -10   7   2     1821.44     1990.97     99.38 o 
  -9   7   2      454.49      442.30     35.49 o 
  -8   7   2      409.25      339.93     48.17 o 
  -7   7   2      391.40      299.36     39.41 o 
  -6   7   2       11.70       10.45     10.96 o 
  -5   7   2     2811.14     2702.82     78.68 o 
  -4   7   2    23111.88    22829.01    325.18 o 
  -3   7   2       89.10       92.69     16.53 o 
  -2   7   2     6636.61     7486.65    148.04 o 
  -1   7   2     3888.70     4200.49     85.56 o 
   0   7   2    14187.07    14065.14    207.55 o 
   1   7   2     1325.22     1247.23     42.93 o 
   2   7   2    28235.19    27749.18    443.43 o 
   3   7   2     9927.41    10142.36    150.34 o 
   4   7   2     3467.85     3257.80     80.95 o 
   5   7   2      872.85      828.75     37.51 o 
   6   7   2    19819.08    20149.83    271.69 o 
   7   7   2     1066.30      885.45     52.28 o 
   8   7   2      478.80      492.26     43.10 o 
   9   7   2     1313.49     1346.85     71.42 o 
  10   7   2      919.14      939.30     63.62 o 
  11   7   2      525.87      696.55     87.31 o 
  12   7   2     1662.34     1819.23    168.96 o 
 -13   8   2      104.87       50.15     26.81 o 
 -12   8   2      285.14      156.26     42.05 o 
 -11   8   2     1006.22      924.83     64.48 o 
 -10   8   2     2987.07     3346.43    100.48 o 
  -9   8   2     2641.35     2604.04     83.61 o 
  -8   8   2      671.00      540.88     40.90 o 
  -7   8   2     1423.74     1312.33     61.40 o 
  -6   8   2     9697.24     9997.63    188.64 o 
  -5   8   2     8075.36     8079.29    158.53 o 
  -4   8   2      140.30      164.37     22.21 o 
  -3   8   2     4838.63     4830.09    109.29 o 
  -2   8   2     1959.20     2098.45     61.13 o 
  -1   8   2     2619.73     2717.57     68.24 o 
   0   8   2     5016.68     5186.32    107.80 o 
   1   8   2       44.57       85.11     15.12 o 
   2   8   2     4734.64     4905.04    109.03 o 
   3   8   2      314.78      344.54     20.89 o 
   4   8   2     3095.10     3338.10     77.60 o 
   5   8   2      155.00      192.49     23.63 o 
   6   8   2     2324.48     2297.94     81.33 o 
   7   8   2      969.78      869.50     53.33 o 
   8   8   2     6432.96     6562.27    162.68 o 
   9   8   2     2486.71     2549.07    100.14 o 
  10   8   2      324.64      355.82     48.33 o 
  11   8   2      897.51      797.99    135.98 o 
  12   8   2      325.41      142.59    145.13 o 
 -13   9   2       81.20       43.68     27.54 o 
 -12   9   2      348.90      373.52     59.31 o 
 -11   9   2        3.53        2.54     20.36 o 
 -10   9   2     1448.21     1435.78     66.85 o 
  -9   9   2      388.28      375.59     37.02 o 
  -8   9   2      228.82      215.32     27.57 o 
  -7   9   2      668.17      734.46     48.81 o 
  -6   9   2     2363.21     2322.35     80.59 o 
  -5   9   2     5180.06     4990.16    140.13 o 
  -4   9   2     1739.10     1798.06     64.44 o 
  -3   9   2     7404.93     7494.77    145.82 o 
  -2   9   2     4353.01     4394.59     99.87 o 
  -1   9   2     2614.39     2460.98     73.61 o 
   0   9   2      258.05      268.76     24.72 o 
   1   9   2    12813.55    12965.57    260.07 o 
   2   9   2     1993.08     2042.55     53.08 o 
   3   9   2     3927.57     3721.25     79.06 o 
   4   9   2     4085.81     4365.85    100.14 o 
   5   9   2     1492.01     1495.48     53.94 o 
   6   9   2       56.82       69.00     21.18 o 
   7   9   2     2365.47     2394.95     89.79 o 
   8   9   2       18.73        8.05     22.83 o 
   9   9   2      498.65      486.55     64.73 o 
  10   9   2      425.59      208.56     82.87 o 
  11   9   2      771.17       86.48     98.34 o 
 -12  10   2     2146.05     2382.77    125.03 o 
 -11  10   2       38.95       32.60     24.45 o 
 -10  10   2      792.06      847.23     52.40 o 
  -9  10   2     1721.47     1628.04     68.26 o 
  -8  10   2     8988.92     9130.70    172.06 o 
  -7  10   2      295.07      328.62     39.40 o 
  -6  10   2     1088.45     1001.87     55.38 o 
  -5  10   2      318.06      295.95     33.73 o 
  -4  10   2     1410.28     1499.99     61.55 o 
  -3  10   2     6654.20     6755.54    173.03 o 
  -2  10   2     1623.33     1527.98     73.55 o 
  -1  10   2        7.86        9.51     14.23 o 
   0  10   2       27.76       23.76     16.86 o 
   1  10   2      522.07      537.64     45.95 o 
   2  10   2      131.89      135.85     28.15 o 
   3  10   2     2892.83     2976.82    115.63 o 
   4  10   2      210.76      214.97     30.35 o 
   5  10   2      108.06       75.98     27.92 o 
   6  10   2     1350.27     1311.03     80.31 o 
   7  10   2        1.17        8.49     20.82 o 
   8  10   2       11.91       -5.50     21.79 o 
   9  10   2       45.81       41.19     30.81 o 
  10  10   2     1760.80     1733.00    191.03 o 
  11  10   2     1476.07     1581.57    199.63 o 
 -12  11   2        4.15        0.50     29.23 o 
 -11  11   2       29.47       50.10     29.07 o 
 -10  11   2       15.36       -6.79     18.92 o 
  -9  11   2       51.35       37.84     19.63 o 
  -8  11   2      318.53      293.36     34.48 o 
  -7  11   2     2887.78     2891.32    119.78 o 
  -6  11   2       35.08       34.37     22.33 o 
  -5  11   2      601.14      516.27     49.27 o 
  -4  11   2      175.66      222.79     36.76 o 
  -3  11   2     1099.06      930.55     62.50 o 
  -2  11   2      520.60      546.67     68.39 o 
  -1  11   2     7175.25     7323.10    188.32 o 
   0  11   2       60.39       75.40     24.30 o 
   1  11   2      423.73      365.91     44.81 o 
   2  11   2      315.09      322.09     44.70 o 
   3  11   2     1420.77     1443.21     81.52 o 
   4  11   2      476.21      499.85     53.38 o 
   5  11   2     1851.04     1850.63     96.19 o 
   6  11   2        9.03        9.00     23.50 o 
   7  11   2      534.11      499.68     61.25 o 
   8  11   2       12.31       -7.90     24.35 o 
   9  11   2     1938.44     2059.40    204.54 o 
  10  11   2       43.14       20.85     43.10 o 
 -11  12   2       77.76       94.02     46.85 o 
 -10  12   2       89.13       75.12     42.40 o 
  -9  12   2      488.25      545.84    105.96 o 
  -8  12   2     5393.21     5442.64    147.62 o 
  -7  12   2     1178.49     1063.01     98.23 o 
  -6  12   2      763.22      819.86     63.64 o 
  -5  12   2       46.42       30.89     23.55 o 
  -4  12   2      458.19      433.43     48.33 o 
  -3  12   2     4638.75     4803.86    151.86 o 
  -2  12   2     1213.96     1173.17     72.05 o 
  -1  12   2      412.96      456.26     49.64 o 
   0  12   2       62.03       69.01     25.19 o 
   1  12   2      501.52      616.11     54.76 o 
   2  12   2        5.70       12.13     21.76 o 
   3  12   2     1084.69     1003.96     70.23 o 
   4  12   2      270.53      223.07     43.27 o 
   5  12   2        4.07        6.02     23.57 o 
   6  12   2     1412.55     1567.14     94.82 o 
   7  12   2      383.54      275.85     53.26 o 
   8  12   2        3.71       -9.18     26.42 o 
   9  12   2       50.01      -32.76     32.76 o 
 -10  13   2      146.90      183.01     56.65 o 
  -9  13   2      172.34      113.31     51.92 o 
  -8  13   2      170.80      161.06     52.10 o 
  -7  13   2      133.62      133.57     44.70 o 
  -6  13   2      506.10      524.71     76.88 o 
  -5  13   2     3181.34     3230.54    173.21 o 
  -4  13   2      201.08      196.13     51.95 o 
  -3  13   2     1178.15     1284.87    125.95 o 
  -2  13   2     2456.74     2457.45    146.51 o 
  -1  13   2      261.52      295.40     60.45 o 
   0  13   2      649.81      642.04     57.97 o 
   1  13   2    10543.10    10988.80    264.73 o 
   2  13   2      129.29      124.19     32.60 o 
   3  13   2      892.58      934.52     73.00 o 
   4  13   2     2636.92     2695.21    122.57 o 
   5  13   2       11.08       12.71     25.07 o 
   6  13   2       14.35        4.68     29.64 o 
   8  13   2     1335.17     1498.07    179.10 o 
   9  13   2       17.49        1.58     62.43 o 
  -9  14   2       12.82       46.35     40.34 o 
  -8  14   2       11.05       54.89     42.36 o 
  -7  14   2      981.61     1105.50    115.14 o 
  -6  14   2     1202.39     1208.36    110.65 o 
  -5  14   2     2116.41     2146.50    147.34 o 
  -4  14   2      354.20      386.51     80.40 o 
  -3  14   2        6.12       33.50     30.52 o 
  -2  14   2      477.27      481.56     81.46 o 
  -1  14   2      513.67      617.68     78.96 o 
   0  14   2     2114.44     2309.96    147.12 o 
   1  14   2       18.44       15.83     34.63 o 
   2  14   2      427.20      424.90     76.75 o 
   3  14   2      154.85      157.37     52.86 o 
   4  14   2      348.26      283.47    117.73 o 
   5  14   2       62.39       46.41     60.73 o 
   6  14   2      106.47       25.43     40.41 o 
  -8  15   2       73.50      119.02     54.46 o 
  -7  15   2        2.68      -12.94     37.07 o 
  -6  15   2       28.14       48.64     38.15 o 
  -5  15   2      552.42      503.20     87.95 o 
  -4  15   2     3836.93     4368.84    381.61 o 
  -3  15   2     1022.20     1096.55    110.36 o 
  -2  15   2        9.48        1.72     32.66 o 
  -1  15   2      781.37      657.65     92.28 o 
   0  15   2     2725.29     3024.82    251.13 o 
   1  15   2      255.72      242.34     69.78 o 
   2  15   2     3926.70     4198.86    212.56 o 
   3  15   2      212.19      232.78     64.20 o 
   4  15   2       58.40       32.06     38.75 o 
   5  15   2        8.85       -6.23     38.02 o 
  -6  16   2      175.37      155.37     62.07 o 
  -5  16   2      859.22      926.93    107.17 o 
  -4  16   2      641.20      641.75    128.22 o 
  -3  16   2      311.94      298.44     71.52 o 
  -2  16   2        4.34       38.72     41.08 o 
  -1  16   2        6.60       -8.66     35.56 o 
   0  16   2        3.05        5.28     37.98 o 
   1  16   2       30.71        7.55     61.87 o 
   2  16   2      701.83      715.23    102.29 o 
   3  16   2        9.55      -25.32     37.13 o 
   4  16   2        0.84       11.66     39.37 o 
   5  16   2        1.75       45.48     62.07 o 
  -4  17   2       19.18       23.66     44.76 o 
  -3  17   2     1258.01     1499.14    138.37 o 
  -2  17   2      275.25      303.35     77.02 o 
  -1  17   2      123.51      174.52     64.02 o 
   0  17   2      587.85      438.06     88.91 o 
   1  17   2      186.19      289.29     70.01 o 
   2  17   2      155.10      165.45     66.75 o 
 -15   0   3       14.81      -15.36     39.51 o 
 -13   0   3       27.43       13.66     39.27 o 
 -11   0   3      288.94      199.34     62.16 o 
  -9   0   3      201.17      178.68     53.66 o 
  -7   0   3        0.22       -0.47     10.86 o 
  -5   0   3      277.65      268.24     26.99 o 
  -3   0   3      156.94      138.63     24.11 o 
  -1   0   3      593.57      614.34     21.42 o 
   1   0   3      327.73      325.17     19.01 o 
   3   0   3     5473.56     5659.83    117.42 o 
   5   0   3      843.72      776.29     54.97 o 
   7   0   3     1166.04     1253.69    122.98 o 
   9   0   3      336.26      396.23     93.72 o 
  11   0   3      144.87      168.44     74.75 o 
  13   0   3      425.55      484.55    131.08 o 
 -15   1   3       45.37       24.96     34.84 o 
 -14   1   3       11.01       23.90     28.83 o 
 -13   1   3      423.22      439.17    110.65 o 
 -12   1   3       68.63       78.74     31.87 o 
 -11   1   3       58.89       61.48     28.18 o 
 -10   1   3      352.64      324.59     52.57 o 
  -9   1   3        4.86        3.50     16.35 o 
  -8   1   3      169.40      175.20     27.85 o 
  -7   1   3       18.16        6.96      9.93 o 
  -6   1   3        0.66       -5.87      5.87 o 
  -5   1   3        9.76       -0.95      6.22 o 
  -4   1   3       21.71       17.22      6.51 o 
  -3   1   3        5.65       12.17      6.36 o 
  -2   1   3        6.68       22.24      9.07 o 
  -1   1   3      279.26      272.85     13.95 o 
   0   1   3        7.90        9.81      4.69 o 
   1   1   3     2071.84     2263.50     44.55 o 
   2   1   3       36.37       30.01      7.55 o 
   3   1   3     1364.06     1439.48     42.22 o 
   4   1   3     1122.21     1129.69     38.73 o 
   5   1   3        1.75       10.07      8.67 o 
   6   1   3       67.20       65.91     16.99 o 
   7   1   3      417.78      366.80     34.65 o 
   8   1   3        3.74       24.10     44.96 o 
   9   1   3     1407.54     1374.28    102.53 o 
  10   1   3       24.44        3.91     27.32 o 
  11   1   3       29.23       82.63     39.62 o 
  12   1   3        5.16       56.92     41.65 o 
  13   1   3        2.59      -26.98     40.92 o 
 -15   2   3       65.08       19.69     35.46 o 
 -14   2   3        7.67       26.61     32.59 o 
 -13   2   3      426.54      419.37     72.54 o 
 -12   2   3      440.65      442.14     69.82 o 
 -11   2   3        3.80       -2.52     19.08 o 
 -10   2   3        1.10       -7.85     15.27 o 
  -9   2   3      113.74      126.26     32.09 o 
  -8   2   3       22.08        3.18      9.66 o 
  -7   2   3        4.38       -2.86      7.92 o 
  -6   2   3     1342.03     1191.46     52.74 o 
  -5   2   3       48.09       72.20     15.45 o 
  -4   2   3      182.64      160.21     14.17 o 
  -3   2   3       47.05       45.29      6.94 o 
  -2   2   3     1260.33     1257.71     31.55 o 
  -1   2   3      431.85      441.80     14.41 o 
   0   2   3        4.20        4.67      3.40 o 
   1   2   3        3.60        8.01      4.98 o 
   2   2   3       17.99       15.07      6.64 o 
   3   2   3     1214.10     1151.20     37.33 o 
   4   2   3       67.08       65.91     13.06 o 
   5   2   3       12.16       17.46     10.19 o 
   6   2   3      259.95      268.78     28.60 o 
   7   2   3       16.00       21.25     13.86 o 
   8   2   3      144.92      146.05     32.72 o 
   9   2   3        0.16       11.21     24.01 o 
  10   2   3       33.93       55.78     35.57 o 
  11   2   3       90.94      109.89     43.29 o 
  12   2   3        0.35      -17.77     37.67 o 
  13   2   3       15.38        5.54     39.64 o 
 -15   3   3       94.54        1.70     32.44 o 
 -14   3   3      196.48       60.38    109.64 o 
 -13   3   3        2.82       22.18     27.75 o 
 -12   3   3      261.51      203.45     49.36 o 
 -11   3   3       96.62      117.83     37.40 o 
 -10   3   3       82.90       76.05     24.97 o 
  -9   3   3      240.11      220.50     29.39 o 
  -8   3   3      617.86      574.27     37.28 o 
  -7   3   3      355.92      310.22     35.30 o 
  -6   3   3      621.10      621.58     38.65 o 
  -5   3   3       41.94       53.92     14.21 o 
  -4   3   3     1766.37     1724.16     55.17 o 
  -3   3   3      408.23      353.33     15.56 o 
  -2   3   3       64.49       72.97      6.56 o 
  -1   3   3      795.78      795.92     26.50 o 
   0   3   3      320.84      282.84     16.09 o 
   1   3   3        9.32        6.24      4.34 o 
   2   3   3      866.19      863.22     29.86 o 
   3   3   3      603.51      546.13     28.87 o 
   4   3   3       24.27       11.83      9.37 o 
   5   3   3        1.35        5.59      9.79 o 
   6   3   3       27.14       14.54     13.08 o 
   7   3   3     1222.04     1251.57     57.61 o 
   8   3   3       18.56       35.69     18.91 o 
   9   3   3       28.95       22.24     23.91 o 
  10   3   3      156.94      121.71     36.49 o 
  11   3   3       44.15       40.61     38.43 o 
  12   3   3       99.60       95.89     51.44 o 
  13   3   3       20.96       64.65     50.33 o 
 -15   4   3       48.14       31.66     37.99 o 
 -14   4   3      391.58      220.62    220.48 o 
 -13   4   3      351.71      331.61     66.75 o 
 -12   4   3      338.87      368.79     65.21 o 
 -11   4   3        0.20      -14.83     14.83 o 
 -10   4   3      207.74      159.72     32.01 o 
  -9   4   3       18.68       32.29     14.41 o 
  -8   4   3      550.81      571.67     37.29 o 
  -7   4   3      551.59      530.24     40.34 o 
  -6   4   3      115.36       69.35     17.30 o 
  -5   4   3      411.27      350.30     29.04 o 
  -4   4   3     1330.38     1347.09     43.77 o 
  -3   4   3      265.00      271.39     18.06 o 
  -2   4   3      415.84      422.00     23.42 o 
  -1   4   3     2647.86     2684.00     86.70 o 
   0   4   3     2222.17     2308.74     64.20 o 
   1   4   3      517.35      519.35     20.61 o 
   2   4   3      115.72       98.98     13.08 o 
   3   4   3        3.03       -1.89      6.14 o 
   4   4   3        7.29       -5.27      7.54 o 
   5   4   3      193.64      175.50     25.30 o 
   6   4   3      349.66      349.76     31.31 o 
   7   4   3       49.44       30.84     16.25 o 
   8   4   3      180.18      189.54     30.61 o 
   9   4   3       37.81        8.81     21.81 o 
  10   4   3      149.85      206.10     44.63 o 
  11   4   3      125.62       79.79     36.02 o 
  12   4   3        0.28      -35.17     39.40 o 
 -15   5   3        0.09       15.18     37.01 o 
 -14   5   3      211.99       78.98     84.78 o 
 -13   5   3        0.26        5.49     26.39 o 
 -12   5   3      119.17      114.70     34.02 o 
 -11   5   3       63.84       55.39     23.88 o 
 -10   5   3      144.09      123.77     25.87 o 
  -9   5   3      215.44      218.51     30.45 o 
  -8   5   3      814.25      684.32     50.07 o 
  -7   5   3     1268.88     1284.90     63.15 o 
  -6   5   3       39.95       29.01     13.27 o 
  -5   5   3      171.54      130.91     18.49 o 
  -4   5   3      718.82      625.68     31.00 o 
  -3   5   3     3273.24     3286.46     71.51 o 
  -2   5   3       46.55       48.65      8.88 o 
  -1   5   3     1690.20     1869.22     61.56 o 
   0   5   3     1164.72     1035.78     44.87 o 
   1   5   3      305.07      263.22     19.69 o 
   2   5   3      855.69      847.84     46.87 o 
   3   5   3      163.97      148.33     16.43 o 
   4   5   3        9.69       17.71      8.44 o 
   5   5   3      131.64      109.63     19.35 o 
   6   5   3      651.33      652.68     41.00 o 
   7   5   3       55.91       59.39     18.80 o 
   8   5   3      457.57      455.72     41.36 o 
   9   5   3        5.61        6.54     22.53 o 
  10   5   3       28.23       48.10     29.30 o 
  11   5   3        0.97      -24.37     24.37 o 
  12   5   3      176.21       70.89     49.40 o 
 -14   6   3        0.41       11.45     53.08 o 
 -13   6   3       12.68       -3.21     22.53 o 
 -12   6   3        2.91      -16.09     23.14 o 
 -11   6   3      445.11      377.49     53.80 o 
 -10   6   3      506.15      450.22     45.12 o 
  -9   6   3      194.62      180.47     28.76 o 
  -8   6   3        0.50       -0.01     10.95 o 
  -7   6   3     1024.70      993.09     49.47 o 
  -6   6   3      247.75      213.99     24.55 o 
  -5   6   3       43.03       36.39     12.10 o 
  -4   6   3        1.68        2.47      8.26 o 
  -3   6   3     4580.45     4827.46     95.41 o 
  -2   6   3      594.13      696.47     27.74 o 
  -1   6   3     1612.23     1613.84     61.44 o 
   0   6   3     3516.23     3540.76     96.80 o 
   1   6   3      105.64       85.78     12.39 o 
   2   6   3      218.48      225.18     17.90 o 
   3   6   3      136.13      120.30     15.77 o 
   4   6   3      151.36      128.45     17.78 o 
   5   6   3      718.32      773.04     36.55 o 
   6   6   3      427.52      362.54     29.43 o 
   7   6   3      910.87      794.66     48.35 o 
   8   6   3      660.01      629.82     77.37 o 
   9   6   3       57.30       36.89     25.11 o 
  10   6   3       10.75       13.64     25.55 o 
  11   6   3       21.01       19.05     28.19 o 
  12   6   3       61.54       14.69     35.13 o 
 -14   7   3       65.47        5.53     37.46 o 
 -13   7   3       39.53       12.84     24.87 o 
 -12   7   3      134.58      130.67     36.66 o 
 -11   7   3       88.21      112.79     43.46 o 
 -10   7   3      547.36      502.16     43.59 o 
  -9   7   3      113.42      117.83     21.72 o 
  -8   7   3       63.12       35.29     15.62 o 
  -7   7   3       14.71       13.69     12.79 o 
  -6   7   3      956.63      932.69     46.25 o 
  -5   7   3      268.05      289.69     26.34 o 
  -4   7   3      177.39      159.69     20.65 o 
  -3   7   3       32.94       33.61     10.55 o 
  -2   7   3      408.53      391.01     22.78 o 
  -1   7   3       42.35       31.06     13.85 o 
   0   7   3       87.48       82.69     18.71 o 
   1   7   3     1692.82     1603.88     46.63 o 
   2   7   3      126.22      162.38     27.47 o 
   3   7   3      265.52      237.23     21.56 o 
   4   7   3      689.06      745.17     34.67 o 
   5   7   3      440.96      364.14     28.25 o 
   6   7   3      154.73      158.24     22.97 o 
   7   7   3      824.38      845.80     44.33 o 
   8   7   3      656.47      600.20     60.69 o 
   9   7   3      181.15      161.44     41.03 o 
  10   7   3      371.17      289.88     88.07 o 
  11   7   3      122.89      105.93     68.94 o 
  12   7   3      442.06      154.02    220.17 o 
 -14   8   3        7.39       -4.89     26.74 o 
 -13   8   3        0.65       -4.04     22.74 o 
 -12   8   3       55.61       32.46     23.82 o 
 -11   8   3       85.41       85.91     23.32 o 
 -10   8   3      423.87      459.10     39.91 o 
  -9   8   3      217.22      200.04     28.67 o 
  -8   8   3       23.02       33.66     17.46 o 
  -7   8   3      206.17      161.09     27.23 o 
  -6   8   3     1167.92     1094.84     92.83 o 
  -5   8   3     1609.82     1624.84     60.15 o 
  -4   8   3      981.82     1117.38     47.06 o 
  -3   8   3      601.45      544.32     30.98 o 
  -2   8   3     1057.82     1081.50     46.93 o 
  -1   8   3      219.35      229.30     31.63 o 
   0   8   3      103.33       80.05     20.08 o 
   1   8   3      738.09      733.05     36.59 o 
   2   8   3      718.42      692.13     34.59 o 
   3   8   3     1610.35     1714.97     79.63 o 
   4   8   3       61.63       44.65     13.80 o 
   5   8   3      311.17      250.54     26.97 o 
   6   8   3      507.16      464.04     37.88 o 
   7   8   3       37.28       70.66     22.57 o 
   8   8   3       42.80       58.35     26.36 o 
   9   8   3        5.35        7.35     31.83 o 
  10   8   3       45.99        0.01     37.16 o 
  11   8   3       61.85       17.39     66.77 o 
 -13   9   3      550.34      625.24     73.32 o 
 -12   9   3        6.30       -4.09     21.60 o 
 -11   9   3      687.80      778.00     52.23 o 
 -10   9   3       74.57       32.53     20.60 o 
  -9   9   3       27.12       57.82     18.75 o 
  -8   9   3       28.37       32.08     16.15 o 
  -7   9   3      196.50      194.31     29.47 o 
  -6   9   3        0.11        5.72     12.73 o 
  -5   9   3      121.98      161.45     24.78 o 
  -4   9   3      678.09      602.90     36.61 o 
  -3   9   3       10.33        4.71     13.56 o 
  -2   9   3      910.60      829.79     53.25 o 
  -1   9   3     1323.85     1197.42     62.95 o 
   0   9   3      111.03      102.82     23.24 o 
   1   9   3      163.36      146.64     27.95 o 
   2   9   3       17.26       33.51     17.41 o 
   3   9   3     1197.13     1174.54     53.96 o 
   4   9   3      655.11      699.01     43.98 o 
   5   9   3      306.70      368.40     35.43 o 
   6   9   3      343.55      321.42     46.89 o 
   7   9   3      512.32      548.42     55.85 o 
   8   9   3        0.49       23.39     30.23 o 
   9   9   3      916.64      993.96    102.85 o 
  10   9   3      354.45       94.07    122.33 o 
  11   9   3        8.90       -9.22     38.87 o 
 -13  10   3      264.57      229.50     86.33 o 
 -12  10   3      389.82      422.79     54.80 o 
 -11  10   3       33.34       21.59     20.26 o 
 -10  10   3      415.07      452.04     43.50 o 
  -9  10   3        0.28       -5.65     14.38 o 
  -8  10   3     1194.28     1091.31     62.46 o 
  -7  10   3      496.02      512.68     41.36 o 
  -6  10   3      224.89      262.16     40.57 o 
  -5  10   3      126.52      116.61     28.08 o 
  -4  10   3     1431.91     1523.43     76.99 o 
  -3  10   3        0.46        7.78     15.77 o 
  -2  10   3     2648.90     2738.75    103.60 o 
  -1  10   3      644.27      665.60     51.64 o 
   0  10   3     1752.99     1767.07     82.27 o 
   1  10   3        1.62       -2.31     13.90 o 
   2  10   3       15.82       21.57     17.68 o 
   3  10   3      283.72      259.58     33.46 o 
   4  10   3      874.63      960.94     83.24 o 
   5  10   3      235.01      227.65     40.77 o 
   6  10   3      679.78      778.54     64.74 o 
   7  10   3       37.44       26.19     26.49 o 
   8  10   3      356.47      326.14     70.42 o 
   9  10   3       47.44        7.60     50.91 o 
  10  10   3      274.34      122.26    143.78 o 
 -12  11   3      173.60      204.61     48.41 o 
 -11  11   3      234.36      245.34     41.58 o 
 -10  11   3       13.98        3.50     20.81 o 
  -9  11   3      730.33      742.77     54.17 o 
  -8  11   3       63.99       25.49     22.42 o 
  -7  11   3       14.63       35.07     21.68 o 
  -6  11   3      599.28      677.17     56.85 o 
  -5  11   3        3.63        1.70     18.43 o 
  -4  11   3      837.21      779.65     58.52 o 
  -3  11   3       47.50       42.47     20.97 o 
  -2  11   3        9.02       16.04     17.99 o 
  -1  11   3      414.93      416.09     44.19 o 
   0  11   3       16.04       20.83     19.32 o 
   1  11   3     1914.41     1847.84     89.59 o 
   2  11   3        6.83        5.04     18.53 o 
   3  11   3       25.12       30.65     17.36 o 
   4  11   3        1.85       -8.02     18.99 o 
   5  11   3     1785.95     1791.70     96.74 o 
   6  11   3       17.19       19.90     25.87 o 
   7  11   3      467.42      513.43     83.46 o 
   8  11   3       80.22      107.80     57.80 o 
   9  11   3       67.87       62.86     62.05 o 
 -11  12   3        0.44       15.11     38.26 o 
 -10  12   3      267.34      290.19     44.10 o 
  -9  12   3       18.56       11.99     19.74 o 
  -8  12   3     1973.65     2048.19    148.84 o 
  -7  12   3        3.51      -11.22     20.43 o 
  -6  12   3     2371.51     2563.22    113.73 o 
  -5  12   3       20.35       -2.29     19.22 o 
  -4  12   3      650.76      719.47     59.31 o 
  -3  12   3      122.89      104.27     30.83 o 
  -2  12   3      629.22      670.11     57.49 o 
  -1  12   3     1136.93     1221.08     75.56 o 
   0  12   3     1315.65     1545.49     96.64 o 
   1  12   3       16.01       36.73     23.17 o 
   2  12   3      642.64      573.16     56.19 o 
   3  12   3      873.94      903.41     68.74 o 
   4  12   3       24.66       17.85     25.20 o 
   5  12   3       56.15       49.10     29.42 o 
   6  12   3      249.12      260.31     63.24 o 
   7  12   3       34.04       61.65     42.70 o 
   8  12   3        5.83      -19.37     34.89 o 
   9  12   3      159.43       54.07     56.66 o 
 -11  13   3      456.37      474.71     93.93 o 
 -10  13   3      358.04      430.36     82.02 o 
  -9  13   3      120.46      110.65     47.47 o 
  -8  13   3      217.64      260.14     59.79 o 
  -7  13   3        2.28       11.41     30.92 o 
  -6  13   3       56.12       21.45     28.77 o 
  -5  13   3        5.42       -3.28     21.91 o 
  -4  13   3      117.16       89.90     30.37 o 
  -3  13   3      237.74      333.71     48.71 o 
  -2  13   3      110.30      115.74     30.95 o 
  -1  13   3       93.07       46.48     24.67 o 
   0  13   3      308.09      359.59     51.85 o 
   1  13   3      154.50      120.53     35.51 o 
   2  13   3       90.66      126.35     35.89 o 
   3  13   3      549.70      528.56     61.83 o 
   4  13   3      104.19      113.59     35.18 o 
   5  13   3      175.52      117.86     67.48 o 
   6  13   3      809.55      898.79    135.67 o 
   7  13   3     1122.52     1157.81    160.09 o 
   8  13   3       75.71      -23.30     67.76 o 
  -9  14   3      310.40      310.99     72.89 o 
  -8  14   3       36.80       39.31     37.66 o 
  -7  14   3      228.01      285.00     67.64 o 
  -6  14   3      219.33      201.19     56.69 o 
  -5  14   3      904.61      880.20    132.59 o 
  -4  14   3      136.66      118.29     46.51 o 
  -3  14   3      713.05      750.54    112.08 o 
  -2  14   3       57.36       21.66     33.91 o 
  -1  14   3      403.17      399.41     74.68 o 
   0  14   3     1485.86     1454.07    117.14 o 
   1  14   3     1011.49     1055.79    102.84 o 
   2  14   3     1092.33     1262.35     87.15 o 
   3  14   3      439.99      482.24     76.31 o 
   4  14   3      169.39       49.74     42.65 o 
   5  14   3      429.61      453.07    111.55 o 
   6  14   3      285.82      172.57    239.18 o 
   7  14   3       37.17      -34.53     34.53 o 
  -8  15   3        0.83       -3.53     36.41 o 
  -7  15   3      115.51      168.38     55.86 o 
  -6  15   3      132.21      207.87     85.42 o 
  -5  15   3       14.90       21.18     31.92 o 
  -4  15   3      135.30      113.49     64.46 o 
  -3  15   3      393.06      434.93     78.79 o 
  -2  15   3       73.04      126.27     48.77 o 
  -1  15   3       33.91       54.41     39.15 o 
   0  15   3        6.43        3.86     79.07 o 
   1  15   3       86.36       74.42     47.31 o 
   2  15   3     1545.09     1844.05    192.57 o 
   3  15   3      217.69       31.59    100.88 o 
   5  15   3       55.69      -45.66     45.66 o 
   6  15   3      250.54       -6.33     50.37 o 
  -7  16   3      643.20      728.51    195.21 o 
  -6  16   3      269.26      283.79     75.47 o 
  -5  16   3     1204.70     1462.09    131.75 o 
  -4  16   3      205.96      336.98     77.57 o 
  -3  16   3      703.77      854.10    119.99 o 
  -2  16   3       23.30        8.41     36.89 o 
  -1  16   3      237.16      282.48     88.98 o 
   0  16   3       22.99       42.94     40.03 o 
   1  16   3     1329.33     1529.74    134.84 o 
   2  16   3        0.21        0.79     39.27 o 
   4  16   3      303.33       61.16     57.70 o 
  -4  17   3       27.04       29.94     47.83 o 
  -3  17   3      195.31      106.37     65.46 o 
  -2  17   3       16.07       -6.39     42.97 o 
  -1  17   3        8.84       41.92     48.74 o 
   0  17   3      388.11      427.70     90.93 o 
   1  17   3       72.35      112.42     67.24 o 
 -14   0   4      190.23      240.27     83.14 o 
 -12   0   4     1319.22     1303.66    140.23 o 
 -10   0   4     1531.16     1358.98    127.00 o 
  -8   0   4     2646.77     2849.94    204.92 o 
  -4   0   4    17075.80    17201.52    465.52 o 
  -2   0   4     2418.59     2364.34     69.62 o 
   0   0   4      126.40      112.19     12.04 o 
   2   0   4    62790.04    57652.01    785.78 o 
   4   0   4    14528.59    14708.20    255.28 o 
   6   0   4      862.88      828.77     88.38 o 
   8   0   4    17696.58    18178.69    639.90 o 
  10   0   4      665.45      593.55    109.90 o 
  12   0   4     1306.20     1580.09    194.83 o 
 -16   1   4      278.22       53.14    175.85 o 
 -13   1   4     1714.18     1733.70    120.68 o 
 -12   1   4     2079.91     2267.31    133.29 o 
 -11   1   4     2362.29     2185.46    121.22 o 
 -10   1   4     3129.42     2932.10    134.26 o 
  -9   1   4     3377.44     3512.70    111.09 o 
  -8   1   4     1438.33     1525.90     66.27 o 
  -7   1   4     6382.39     5829.15    114.86 o 
  -6   1   4       33.88       35.65     11.86 o 
  -5   1   4    29724.34    28106.51    516.25 o 
  -4   1   4    10179.47     9873.31    209.58 o 
  -3   1   4     1956.68     1879.70     49.12 o 
  -2   1   4    25650.48    26575.74    420.23 o 
  -1   1   4     2795.09     2733.78     48.54 o 
   0   1   4     3308.47     3448.79     58.84 o 
   1   1   4    14372.41    14211.92    175.60 o 
   2   1   4     1031.48      992.40     33.17 o 
   3   1   4     1107.16     1367.49     42.25 o 
   4   1   4    17914.46    18138.63    235.20 o 
   5   1   4     2393.55     2325.35     64.64 o 
   6   1   4      501.41      465.64     30.98 o 
   7   1   4      168.31      135.10     25.73 o 
   8   1   4     1462.28     1275.03    139.78 o 
   9   1   4     1192.38     1310.33    103.93 o 
  10   1   4      715.21      682.15     83.37 o 
  11   1   4     2213.93     2417.99    158.71 o 
  12   1   4      188.28      287.16     74.12 o 
 -16   2   4       51.74      -30.51     33.81 o 
 -15   2   4     1365.58     1644.77    184.29 o 
 -14   2   4     1785.77     1879.42    188.71 o 
 -13   2   4       74.40       67.14     33.36 o 
 -12   2   4       64.57       60.43     30.16 o 
 -11   2   4      810.47      754.31     70.54 o 
 -10   2   4      166.15      121.15     26.42 o 
  -9   2   4      589.91      541.68     42.81 o 
  -8   2   4     1418.38     1588.99     68.44 o 
  -7   2   4      197.39      199.75     27.54 o 
  -6   2   4    12849.62    12865.03    195.33 o 
  -5   2   4    10491.93    11885.37    175.43 o 
  -4   2   4     3620.43     3066.61     79.22 o 
  -3   2   4     7756.45     7222.64    107.21 o 
  -2   2   4     1074.19     1138.96     27.48 o 
  -1   2   4    13788.35    14528.58    168.86 o 
   0   2   4    10444.59     9958.05    129.28 o 
   1   2   4     6809.16     7397.65     93.74 o 
   2   2   4    23849.01    24572.10    304.79 o 
   3   2   4    14746.98    14526.09    193.02 o 
   4   2   4     6360.45     6289.67    111.36 o 
   5   2   4       49.81       38.46     12.44 o 
   6   2   4     5853.27     6195.97    136.82 o 
   7   2   4     3410.97     3661.85    106.28 o 
   8   2   4     1581.88     1564.58     72.17 o 
   9   2   4     1386.08     1422.80    109.12 o 
  10   2   4     2834.63     2853.16    164.53 o 
  11   2   4       42.31        2.61     33.73 o 
  12   2   4       65.78       20.64     43.00 o 
 -15   3   4      273.40      125.81    175.68 o 
 -14   3   4     2624.72     2851.24    234.96 o 
 -13   3   4    11444.01    12181.96    363.00 o 
 -12   3   4     1330.70     1366.09    102.00 o 
 -11   3   4      982.79      996.37     82.79 o 
 -10   3   4     9942.46    10413.32    229.52 o 
  -9   3   4     1381.96     1393.63     62.43 o 
  -8   3   4    12943.50    12845.22    248.71 o 
  -7   3   4    19543.36    18824.95    326.91 o 
  -6   3   4    14241.61    13518.65    243.26 o 
  -5   3   4    12448.25    13394.51    255.51 o 
  -4   3   4       23.70       74.86      9.00 o 
  -3   3   4     5532.23     5596.91    106.21 o 
  -2   3   4    18953.98    19877.44    225.81 o 
  -1   3   4     6622.94     6289.06    116.94 o 
   0   3   4      328.57      324.34     14.05 o 
   1   3   4     1920.60     2390.17     44.26 o 
   2   3   4     2737.82     2832.61     61.80 o 
   3   3   4     4590.50     4909.72     91.15 o 
   4   3   4      984.10     1083.01     46.26 o 
   5   3   4        0.42        2.65     10.23 o 
   6   3   4      611.68      534.70     42.25 o 
   7   3   4     3670.90     3585.10    105.04 o 
   8   3   4     2638.38     2578.87     93.48 o 
   9   3   4     1297.92     1191.75     80.33 o 
  10   3   4       26.94       17.08     36.25 o 
  11   3   4     1256.89     1092.49    125.98 o 
  12   3   4     1486.25     1519.08    134.12 o 
 -15   4   4     1192.08     1340.26    169.91 o 
 -14   4   4      127.45      105.11     41.09 o 
 -13   4   4     4605.99     5065.33    216.89 o 
 -12   4   4     1099.63     1053.14     90.02 o 
 -11   4   4     4567.38     4739.17    132.36 o 
 -10   4   4       71.08       60.26     20.17 o 
  -9   4   4     1181.36     1214.89     57.34 o 
  -8   4   4        0.01        5.09     13.01 o 
  -7   4   4      106.62       83.11     19.89 o 
  -6   4   4        0.38       -8.16      8.57 o 
  -5   4   4    17881.12    17592.15    291.58 o 
  -4   4   4     7185.72     7619.38    105.82 o 
  -3   4   4     7070.77     8006.08    108.46 o 
  -2   4   4     6110.36     6595.14     91.98 o 
  -1   4   4     7774.24     7253.75    117.70 o 
   0   4   4     6888.28     7217.61    100.98 o 
   1   4   4    29184.38    29542.00    302.53 o 
   2   4   4     2338.83     2292.59     52.54 o 
   3   4   4      815.06      748.51     30.86 o 
   4   4   4     1007.41     1001.06     44.97 o 
   5   4   4    22126.81    22934.60    333.34 o 
   6   4   4        6.73        2.06     12.64 o 
   7   4   4      612.48      617.22     54.50 o 
   8   4   4      445.77      414.37     43.45 o 
   9   4   4     1209.37     1066.52     63.90 o 
  10   4   4      682.92      731.96     71.69 o 
  11   4   4     1150.27     1393.86    119.71 o 
  12   4   4       67.12      134.73     57.35 o 
 -15   5   4       88.62      -12.43     31.12 o 
 -14   5   4      490.15      395.63     74.30 o 
 -13   5   4        3.31      -15.63     24.71 o 
 -12   5   4     4714.67     5094.35    173.53 o 
 -11   5   4       18.80       21.40     17.61 o 
 -10   5   4     3358.29     3480.44    106.33 o 
  -9   5   4     1019.39      922.05     50.83 o 
  -8   5   4    18740.49    18652.67    340.32 o 
  -7   5   4      709.25      724.06     46.70 o 
  -6   5   4    13546.68    13309.75    246.06 o 
  -5   5   4     5815.54     6114.67    119.65 o 
  -4   5   4     7909.85     8149.28    145.95 o 
  -3   5   4     3873.16     4261.65    110.74 o 
  -2   5   4    21764.84    21812.25    348.96 o 
  -1   5   4     9738.79    10532.46    194.19 o 
   0   5   4     1616.37     1439.60     53.97 o 
   1   5   4      430.96      417.26     20.42 o 
   2   5   4      252.53      255.42     19.23 o 
   3   5   4     4288.98     4279.92     84.27 o 
   4   5   4     5242.22     5156.15    116.76 o 
   5   5   4     4938.24     4995.95    117.33 o 
   6   5   4     4314.05     4711.36    119.13 o 
   7   5   4      154.67      160.28     29.38 o 
   8   5   4      187.36      144.97     29.77 o 
   9   5   4      613.35      530.04     61.85 o 
  10   5   4      304.23      127.58    107.22 o 
  11   5   4       39.60       29.05     31.12 o 
 -15   6   4      744.70      931.61    106.39 o 
 -14   6   4      167.76      182.25     80.17 o 
 -13   6   4      298.39      261.21     47.43 o 
 -12   6   4      442.63      565.01     85.46 o 
 -11   6   4     1499.20     1630.65     76.04 o 
 -10   6   4       41.15       30.03     20.73 o 
  -9   6   4       48.57       57.23     18.70 o 
  -8   6   4     2645.26     2727.35    100.72 o 
  -7   6   4      483.09      472.36     35.77 o 
  -6   6   4     1455.58     1450.38     55.97 o 
  -5   6   4     2921.59     2999.97     78.34 o 
  -4   6   4     1051.43     1185.43     43.52 o 
  -3   6   4    37172.00    39386.26    666.83 o 
  -2   6   4     1482.41     1544.16     61.47 o 
  -1   6   4      364.35      320.97     32.12 o 
   0   6   4      522.73      438.34     32.44 o 
   1   6   4    10225.20    10416.39    163.32 o 
   2   6   4      757.97      754.99     30.77 o 
   3   6   4    17819.14    18578.33    241.96 o 
   4   6   4      446.77      442.71     27.99 o 
   5   6   4     2420.56     2397.90     77.79 o 
   6   6   4     2287.08     2363.28     71.09 o 
   7   6   4     5186.30     5285.49    118.32 o 
   8   6   4      609.73      647.61     50.23 o 
   9   6   4     3221.72     3535.55    143.96 o 
  10   6   4      105.64       68.07     31.58 o 
  11   6   4      125.64       48.04     31.60 o 
 -14   7   4      678.11      778.86     99.68 o 
 -13   7   4       12.06       10.66     24.07 o 
 -12   7   4       26.47       17.69     28.32 o 
 -11   7   4      115.88      113.71     27.10 o 
 -10   7   4     9698.35     9788.70    202.30 o 
  -9   7   4     5039.34     4951.40    133.19 o 
  -8   7   4      348.54      366.45     36.21 o 
  -7   7   4      290.05      266.61     31.85 o 
  -6   7   4       25.73       30.41     13.23 o 
  -5   7   4       72.15       51.73     14.54 o 
  -4   7   4     6974.54     6844.10    128.96 o 
  -3   7   4     9424.42    10316.60    192.17 o 
  -2   7   4     5283.14     5709.23    139.42 o 
  -1   7   4       45.40       61.82     17.39 o 
   0   7   4      305.36      208.09     26.82 o 
   1   7   4      934.16      938.78     33.45 o 
   2   7   4     1722.93     1725.77     48.66 o 
   3   7   4       16.53        4.68      8.84 o 
   4   7   4     4003.23     4145.73     90.73 o 
   5   7   4      194.16      188.65     24.08 o 
   6   7   4      908.61      939.07     66.96 o 
   7   7   4      176.80      165.53     29.55 o 
   8   7   4     1676.19     1818.23     97.56 o 
   9   7   4       46.19       48.94     35.34 o 
  11   7   4      229.83       41.91    126.27 o 
 -14   8   4      183.96      161.26     40.86 o 
 -13   8   4      112.01      110.62     34.38 o 
 -12   8   4     1679.99     1637.82     75.75 o 
 -11   8   4       17.86       28.70     18.82 o 
 -10   8   4      105.77      114.34     23.12 o 
  -9   8   4       47.01       31.28     20.43 o 
  -8   8   4     4728.62     4819.79    136.68 o 
  -7   8   4       15.40       11.10     13.85 o 
  -6   8   4     1585.19     1522.33     61.52 o 
  -5   8   4       11.83       17.38     12.09 o 
  -4   8   4     4230.78     4165.34    124.43 o 
  -3   8   4     2832.67     2981.75    124.72 o 
  -2   8   4     3937.81     3872.50    115.60 o 
  -1   8   4      365.43      338.49     35.14 o 
   0   8   4      376.59      284.74     42.96 o 
   1   8   4     1106.80     1084.90     58.39 o 
   2   8   4     8101.48     8448.73    162.40 o 
   3   8   4     3195.94     3429.02     98.05 o 
   4   8   4     2390.89     2492.62     81.82 o 
   5   8   4     7976.16     8271.99    170.24 o 
   6   8   4      797.07      727.07     48.44 o 
   7   8   4      876.32      801.35     84.81 o 
   8   8   4     4443.60     4926.21    220.19 o 
   9   8   4     1016.62     1088.03    153.09 o 
  10   8   4        2.05      -23.44     34.79 o 
 -14   9   4       10.85       -1.35     28.32 o 
 -13   9   4      556.91      607.12     63.85 o 
 -12   9   4     1571.54     1789.80     80.14 o 
 -11   9   4     1982.77     2174.49     84.34 o 
 -10   9   4      456.98      460.58     42.47 o 
  -9   9   4     6179.34     6194.30    197.17 o 
  -8   9   4      348.50      380.74     41.21 o 
  -7   9   4      154.44      193.50     29.25 o 
  -6   9   4     5451.80     5504.89    176.00 o 
  -5   9   4     2679.66     2523.02    113.39 o 
  -4   9   4       23.94       11.69     15.84 o 
  -3   9   4     5763.58     6084.07    160.49 o 
  -2   9   4    13400.45    14403.27    284.23 o 
  -1   9   4        8.79       -1.84     11.85 o 
   0   9   4      932.61      932.02     57.76 o 
   1   9   4       17.54       21.86     16.90 o 
   2   9   4      165.02      141.75     27.97 o 
   3   9   4       98.65       94.05     21.26 o 
   4   9   4      362.26      347.99     38.58 o 
   5   9   4      254.57      286.97     35.47 o 
   6   9   4     1611.36     1607.72    116.61 o 
   7   9   4      545.60      423.65     74.84 o 
   8   9   4      480.23      452.12    117.96 o 
   9   9   4     1827.82     1958.30    204.33 o 
  10   9   4       30.59        1.45     34.06 o 
 -13  10   4      461.33      455.76     69.10 o 
 -12  10   4      306.44      295.19     44.52 o 
 -11  10   4      522.46      552.51     52.71 o 
 -10  10   4       30.73       19.21     18.98 o 
  -9  10   4     1667.13     1435.94     91.44 o 
  -8  10   4       29.33       21.12     20.16 o 
  -7  10   4       64.94       74.06     24.98 o 
  -6  10   4     2559.92     2520.96    106.28 o 
  -5  10   4     3218.75     3196.99    118.59 o 
  -4  10   4      278.35      254.91     39.44 o 
  -3  10   4     2538.77     2417.53     98.49 o 
  -2  10   4     5218.66     5380.88    154.08 o 
  -1  10   4     3303.91     3403.78    180.12 o 
   0  10   4    13820.70    13987.36    289.08 o 
   1  10   4       75.45       77.61     25.37 o 
   2  10   4     1125.24     1205.14     71.16 o 
   3  10   4     1374.29     1441.59     65.19 o 
   4  10   4     1084.77     1061.59     60.42 o 
   5  10   4     4462.80     4475.27    197.30 o 
   6  10   4     4223.01     4007.73    216.43 o 
   7  10   4      934.44      875.52     93.45 o 
   8  10   4     1024.09     1116.26    156.26 o 
   9  10   4      128.05       55.58     65.92 o 
 -12  11   4       18.95      -21.34     22.28 o 
 -11  11   4     3304.31     3458.17    141.97 o 
 -10  11   4      137.35      117.72     30.04 o 
  -9  11   4     1466.99     1374.45     88.08 o 
  -8  11   4      223.80      205.34     41.40 o 
  -7  11   4    10934.62    11097.94    426.33 o 
  -6  11   4        6.09       17.12     18.56 o 
  -5  11   4     2405.77     2480.27    106.59 o 
  -4  11   4       35.64       26.54     20.39 o 
  -3  11   4     2939.60     2964.78    115.64 o 
  -2  11   4       80.67      107.75     29.09 o 
  -1  11   4     7150.17     7404.34    195.95 o 
   0  11   4       68.50       34.90     21.89 o 
   1  11   4      684.49      717.95     57.67 o 
   2  11   4       52.08       39.52     23.44 o 
   3  11   4      364.80      271.70     36.78 o 
   4  11   4     1860.18     1766.47     95.45 o 
   5  11   4      158.10      180.91     52.21 o 
   6  11   4     1154.36     1048.53    156.60 o 
   7  11   4     1576.75     1386.34    118.58 o 
   8  11   4       82.86       89.89     46.18 o 
   9  11   4        2.09      -40.29     40.29 o 
 -12  12   4      307.12      293.64     47.15 o 
 -11  12   4      334.96      331.29     46.16 o 
 -10  12   4       57.88       36.18     23.93 o 
  -9  12   4        0.56       13.56     24.31 o 
  -8  12   4      142.15      134.06     36.22 o 
  -7  12   4      365.68      358.39     53.27 o 
  -6  12   4     1266.69     1274.17     80.71 o 
  -5  12   4     4298.45     4445.50    152.69 o 
  -4  12   4      167.27      170.56     36.91 o 
  -3  12   4     4364.16     4418.53    159.88 o 
  -2  12   4     2862.69     3005.76    121.42 o 
  -1  12   4     3882.27     4301.98    148.17 o 
   0  12   4     7456.41     7678.04    209.33 o 
   1  12   4      653.76      704.30     89.80 o 
   2  12   4      934.40      918.99     73.30 o 
   3  12   4       67.55       91.89     31.23 o 
   4  12   4      806.60      783.82     87.25 o 
   5  12   4      242.22      267.13     63.21 o 
   6  12   4     2380.34     2558.55    225.98 o 
   7  12   4      138.15       50.48     83.10 o 
   8  12   4      528.60      326.45    196.50 o 
 -11  13   4      425.56      480.36     89.49 o 
 -10  13   4       30.03       36.80     31.12 o 
  -9  13   4     1116.04     1008.41    104.65 o 
  -8  13   4      660.11      619.01     65.67 o 
  -7  13   4        3.70      -11.67     22.93 o 
  -6  13   4      667.67      699.42     63.98 o 
  -5  13   4     3211.93     3242.17    133.23 o 
  -4  13   4      619.26      576.57     58.12 o 
  -3  13   4       62.35       47.60     26.75 o 
  -2  13   4     1175.62     1138.86     78.55 o 
  -1  13   4       89.06       69.74     29.99 o 
   0  13   4      414.54      375.08     54.40 o 
   1  13   4     1850.79     2011.63    105.32 o 
   2  13   4        1.13       31.69     25.84 o 
   3  13   4      108.43       79.73     42.42 o 
   4  13   4      718.23      949.45    106.97 o 
   5  13   4      179.04       37.11     46.02 o 
   6  13   4       54.37       37.34     99.83 o 
   7  13   4      153.90       60.75     83.87 o 
 -10  14   4      553.46      621.99    101.38 o 
  -9  14   4        1.86       -1.10     53.72 o 
  -8  14   4      999.24      953.01    103.24 o 
  -7  14   4      167.48      114.21     46.06 o 
  -6  14   4      227.22      152.82     49.57 o 
  -5  14   4      158.79       47.08     67.42 o 
  -4  14   4      176.21      143.91     50.85 o 
  -3  14   4      274.08      323.26     52.26 o 
  -2  14   4     1333.82     1396.61     91.15 o 
  -1  14   4      457.16      406.22     59.58 o 
   0  14   4      144.83      203.85     44.58 o 
   1  14   4      448.45      475.27     64.16 o 
   2  14   4      989.82     1104.93     99.65 o 
   3  14   4     1707.13     1900.63    182.92 o 
   4  14   4      281.43       87.72    118.21 o 
   5  14   4      623.28      681.75    123.90 o 
   6  14   4      264.78       61.53     78.19 o 
  -8  15   4       95.40      145.07     55.92 o 
  -7  15   4      132.57      127.08     52.31 o 
  -6  15   4        8.26       34.89     37.96 o 
  -5  15   4      359.02      404.66     81.52 o 
  -4  15   4     3209.19     3105.41    341.08 o 
  -3  15   4      117.40      125.84     48.04 o 
  -2  15   4      353.14      378.24     77.13 o 
  -1  15   4       71.47       98.01     47.77 o 
   0  15   4      504.96      214.19    245.86 o 
   1  15   4       75.61       14.88     41.86 o 
   2  15   4      111.30       16.82     42.15 o 
   3  15   4        2.12       -1.58     51.05 o 
   5  15   4       39.32       50.00     62.84 o 
  -7  16   4      244.01      214.18     67.99 o 
  -6  16   4      314.20      313.79     76.30 o 
  -5  16   4       39.03       46.14     46.59 o 
  -4  16   4      275.67      241.29     67.36 o 
  -3  16   4      905.19      974.15    109.47 o 
  -2  16   4      138.62      140.73     58.46 o 
  -1  16   4      506.68      481.85     93.45 o 
   0  16   4      669.99      540.40    139.57 o 
   1  16   4      447.43       37.83     61.00 o 
  -3  17   4        0.73      -39.76     39.76 o 
  -2  17   4     1181.68     1066.31    118.16 o 
  -1  17   4      170.52      151.94     63.49 o 
   0  17   4      305.57      277.12    115.46 o 
 -15   0   5        4.51       11.72     33.00 o 
 -13   0   5        0.50       -9.67     31.42 o 
 -11   0   5       10.96       -3.93     23.56 o 
  -9   0   5        2.49       24.56     18.38 o 
  -5   0   5     1150.73     1108.97     79.15 o 
  -3   0   5     2924.67     3153.93    131.53 o 
  -1   0   5      240.32      257.28     18.91 o 
   1   0   5      214.58      185.18     17.79 o 
   3   0   5      327.78      354.90     27.83 o 
   5   0   5       23.76       24.84     17.48 o 
   7   0   5      720.36      671.35     67.87 o 
   9   0   5        0.02        8.62     43.49 o 
  11   0   5        1.98      -31.12     49.24 o 
 -16   1   5      148.15      -29.28     29.28 o 
 -14   1   5       40.02       -3.29     27.75 o 
 -13   1   5       33.79       25.33     29.52 o 
 -12   1   5      270.58      213.39     49.39 o 
 -11   1   5       23.81       19.73     21.41 o 
 -10   1   5      378.81      310.36     40.55 o 
  -9   1   5       11.30      -11.77     11.77 o 
  -8   1   5       11.98        9.06      9.11 o 
  -7   1   5       52.79       41.45     13.44 o 
  -6   1   5      188.19      199.88     28.93 o 
  -5   1   5      253.55      205.48     25.25 o 
  -4   1   5      550.65      569.31     47.49 o 
  -3   1   5        1.94        8.37      7.03 o 
  -2   1   5       72.77       75.07      9.51 o 
  -1   1   5      238.94      241.02     15.09 o 
   0   1   5        1.30        5.41      5.67 o 
   1   1   5     3107.38     3254.94     64.63 o 
   2   1   5       79.43       76.42     12.76 o 
   3   1   5       98.25      100.79     14.83 o 
   4   1   5      183.29      168.71     20.17 o 
   5   1   5       24.68       30.28     12.40 o 
   6   1   5        0.40       10.80     11.89 o 
   7   1   5       64.52       32.91     23.76 o 
   8   1   5      161.74      126.84     34.07 o 
   9   1   5       87.85       64.13     58.74 o 
  10   1   5       41.45       14.51     36.50 o 
  11   1   5       19.27       43.30     51.29 o 
 -16   2   5       16.11        5.04     34.85 o 
 -15   2   5       11.03        4.20     26.19 o 
 -14   2   5      125.74       78.39     36.14 o 
 -13   2   5       40.92       37.34     29.72 o 
 -12   2   5        7.39      -12.73     19.31 o 
 -11   2   5      117.15      101.54     28.42 o 
 -10   2   5       50.38       51.11     19.99 o 
  -9   2   5      758.79      719.71     51.92 o 
  -8   2   5        0.48        8.70     15.56 o 
  -7   2   5      544.19      487.21     34.39 o 
  -6   2   5      309.78      196.04     25.08 o 
  -5   2   5      328.43      295.60     30.29 o 
  -4   2   5        4.37       12.22      6.82 o 
  -3   2   5     2257.35     2469.03     55.16 o 
  -2   2   5     2655.50     2858.46     60.18 o 
  -1   2   5       61.18       52.17      8.78 o 
   0   2   5       17.27       12.40      7.69 o 
   1   2   5       57.33       48.57     10.68 o 
   2   2   5      492.07      491.48     26.01 o 
   3   2   5      123.16      135.64     17.27 o 
   4   2   5        5.24        8.21      9.70 o 
   5   2   5     1239.27     1203.66     48.52 o 
   6   2   5        0.11        0.28     13.40 o 
   7   2   5       86.64       52.90     20.36 o 
   8   2   5        2.13      -15.91     15.91 o 
   9   2   5       18.92      -12.49     28.03 o 
  10   2   5      104.73       91.74     44.82 o 
  11   2   5        0.53        0.20     37.87 o 
 -16   3   5        0.34       11.86     34.55 o 
 -15   3   5       19.45       -1.72     28.84 o 
 -14   3   5      139.68      103.74     41.32 o 
 -13   3   5       65.08       82.72     35.52 o 
 -12   3   5        2.36      -13.63     20.72 o 
 -11   3   5      424.65      418.55     45.59 o 
 -10   3   5        8.17        2.65     12.90 o 
  -9   3   5      693.19      621.58     40.76 o 
  -8   3   5       29.54       16.89     13.16 o 
  -7   3   5       13.73       25.49     12.82 o 
  -6   3   5      746.93      749.71     26.56 o 
  -5   3   5     1965.12     1939.89     50.72 o 
  -4   3   5      159.87      171.25     13.89 o 
  -3   3   5      325.24      302.40     16.29 o 
  -2   3   5     2633.22     2753.89     50.83 o 
  -1   3   5     1808.58     1926.67     50.00 o 
   0   3   5       48.59       46.53      9.49 o 
   1   3   5        1.86       -2.13      4.94 o 
   2   3   5      161.11      155.16     13.90 o 
   3   3   5      192.57      203.66     21.68 o 
   4   3   5        6.27       -2.82      9.24 o 
   5   3   5        0.48       -9.42     13.18 o 
   6   3   5      176.55      191.14     29.74 o 
   7   3   5     1303.93     1385.40     67.16 o 
   8   3   5        1.34       -6.03     18.36 o 
   9   3   5       11.55        3.42     22.78 o 
  10   3   5        2.52       -4.10     31.13 o 
  11   3   5       25.28       20.39     74.91 o 
 -15   4   5      186.89       29.82    111.19 o 
 -14   4   5       87.61       70.14     34.50 o 
 -13   4   5      388.45      304.61     61.30 o 
 -12   4   5       54.34       46.52     28.03 o 
 -11   4   5      383.60      393.41     48.98 o 
 -10   4   5       54.76       58.71     17.70 o 
  -9   4   5      106.97       94.04     24.23 o 
  -8   4   5       11.15       11.95     13.35 o 
  -7   4   5      718.91      675.01     43.59 o 
  -6   4   5     1008.11      933.86     47.35 o 
  -5   4   5      145.89      128.14     13.25 o 
  -4   4   5      251.59      253.86     15.24 o 
  -3   4   5      107.99      104.46      9.61 o 
  -2   4   5        5.00       11.11      5.51 o 
  -1   4   5      178.28      183.48     19.69 o 
   0   4   5      450.97      448.88     18.30 o 
   1   4   5      192.38      196.07     14.82 o 
   2   4   5      413.04      427.96     24.92 o 
   3   4   5      118.13      109.82     14.37 o 
   4   4   5       63.44       64.01     15.68 o 
   5   4   5      227.22      192.97     27.03 o 
   6   4   5      110.57       92.61     22.21 o 
   7   4   5      470.62      464.58     59.11 o 
   8   4   5      303.46      304.76     40.63 o 
   9   4   5       79.71       53.76     27.10 o 
  10   4   5       74.74      103.94     44.74 o 
  11   4   5       97.96      159.34     57.04 o 
 -15   5   5      149.01      105.52     48.97 o 
 -14   5   5       82.86       95.44     43.86 o 
 -13   5   5       71.82       94.36     38.55 o 
 -12   5   5        7.55       -4.76     17.56 o 
 -11   5   5       23.65       25.14     17.53 o 
 -10   5   5      372.15      369.04     38.92 o 
  -9   5   5      257.25      228.57     35.42 o 
  -8   5   5      791.68      637.14     68.91 o 
  -7   5   5      661.50      670.91     43.98 o 
  -6   5   5      801.39      806.84     39.82 o 
  -5   5   5      256.86      198.55     21.45 o 
  -4   5   5      491.14      538.88     28.09 o 
  -3   5   5      670.99      641.40     23.31 o 
  -2   5   5       23.35       22.16      9.21 o 
  -1   5   5       20.00        7.20      8.20 o 
   0   5   5     4624.33     4827.81     79.22 o 
   1   5   5      928.52      873.50     30.66 o 
   2   5   5      115.14      107.48     14.78 o 
   3   5   5        0.52        0.58      8.26 o 
   4   5   5       99.31       84.78     15.50 o 
   5   5   5       21.27       11.88     10.94 o 
   6   5   5      750.02      718.11     47.98 o 
   7   5   5       68.37       49.50     22.91 o 
   8   5   5      174.02      193.16     34.29 o 
   9   5   5       21.69       27.27     23.15 o 
  10   5   5       17.10       11.05     30.11 o 
  11   5   5        9.13       39.25     45.97 o 
 -15   6   5      188.18      195.33     62.89 o 
 -14   6   5       10.70       -4.10     41.06 o 
 -13   6   5        4.14      -17.01     20.19 o 
 -12   6   5       10.81       33.26     21.18 o 
 -11   6   5      140.08      121.86     27.28 o 
 -10   6   5       28.20       15.50     15.78 o 
  -9   6   5      305.79      362.78     42.52 o 
  -8   6   5      404.17      382.86     33.80 o 
  -7   6   5      109.45       66.79     19.04 o 
  -6   6   5      427.82      352.77     28.14 o 
  -5   6   5      104.03       83.47     21.66 o 
  -4   6   5      360.25      318.50     22.70 o 
  -3   6   5       18.49       17.83     11.87 o 
  -2   6   5      977.60     1070.53     50.99 o 
  -1   6   5      474.64      452.12     33.53 o 
   0   6   5      170.74      175.80     22.78 o 
   1   6   5      943.30      906.08     31.81 o 
   2   6   5      143.29      134.48     16.87 o 
   3   6   5      835.21      841.62     36.45 o 
   4   6   5       90.71       91.74     16.78 o 
   5   6   5      262.80      250.65     32.52 o 
   6   6   5       38.71       44.38     19.89 o 
   7   6   5       56.51       55.11     22.77 o 
   8   6   5      191.67      145.79     31.91 o 
   9   6   5      296.24      165.12    158.86 o 
  10   6   5       11.31       23.64     37.50 o 
  11   6   5       22.81       33.47     53.16 o 
 -15   7   5      300.23      409.10     83.60 o 
 -14   7   5      165.32      224.24     49.64 o 
 -13   7   5       34.11       14.65     21.28 o 
 -12   7   5        5.85       -9.14     16.86 o 
 -11   7   5        1.29        7.04     16.01 o 
 -10   7   5      309.46      276.98     43.77 o 
  -9   7   5       37.69       69.27     20.44 o 
  -8   7   5      257.43      296.60     34.94 o 
  -7   7   5       26.27        5.89     12.88 o 
  -6   7   5      319.85      284.48     27.90 o 
  -5   7   5        5.56       -8.34      8.92 o 
  -4   7   5      405.46      385.47     28.62 o 
  -3   7   5      106.60      105.14     22.38 o 
  -2   7   5     4038.57     4185.39    153.94 o 
  -1   7   5      610.78      657.21     45.90 o 
   0   7   5       28.46       12.71     12.08 o 
   1   7   5      991.51      923.56     43.87 o 
   2   7   5      394.81      352.29     29.68 o 
   3   7   5      190.94      186.32     25.66 o 
   4   7   5      397.76      442.61     35.23 o 
   5   7   5       63.81       63.68     24.25 o 
   6   7   5       65.90       92.65     29.20 o 
   7   7   5      398.49      441.70     57.32 o 
   8   7   5      145.59      105.61     45.93 o 
   9   7   5      149.00       19.14    106.00 o 
  10   7   5        2.25      -12.36     34.72 o 
 -14   8   5      259.06      237.67     45.97 o 
 -13   8   5       98.92      115.27     31.19 o 
 -12   8   5        3.89       15.45     18.00 o 
 -11   8   5      136.29      168.47     29.31 o 
 -10   8   5      914.56      884.08     57.58 o 
  -9   8   5      264.03      218.84     33.38 o 
  -8   8   5       12.10       13.51     13.94 o 
  -7   8   5        9.31       -0.81     12.29 o 
  -6   8   5      627.07      586.95     38.02 o 
  -5   8   5        1.21       14.93     14.15 o 
  -4   8   5      913.49      905.39     54.99 o 
  -3   8   5      470.85      367.41     35.93 o 
  -2   8   5      206.56      156.43     27.86 o 
  -1   8   5      159.13      110.17     24.33 o 
   0   8   5      996.31     1022.54     57.25 o 
   1   8   5      406.97      384.40     41.10 o 
   2   8   5       21.27       10.69     13.61 o 
   3   8   5       70.26       71.79     20.50 o 
   4   8   5     1283.82     1280.59     72.90 o 
   5   8   5      620.95      685.76     56.04 o 
   6   8   5       99.85       79.28     30.27 o 
   7   8   5       15.79       18.94     31.60 o 
   8   8   5      237.79      142.24     51.94 o 
   9   8   5       76.19       18.82     36.65 o 
  10   8   5      228.94       44.25    143.50 o 
 -14   9   5       26.70       64.66     29.74 o 
 -13   9   5       31.76       43.34     25.25 o 
 -12   9   5      102.19      104.20     27.34 o 
 -11   9   5       21.95       -2.75     16.64 o 
 -10   9   5      216.18      244.85     44.62 o 
  -9   9   5     1230.31     1196.81     78.30 o 
  -8   9   5      514.41      484.21     50.05 o 
  -7   9   5       58.03       47.53     20.59 o 
  -6   9   5      137.56      174.65     38.48 o 
  -5   9   5      453.55      387.30     42.12 o 
  -4   9   5       63.27       70.03     25.96 o 
  -3   9   5     2997.27     3046.74    108.31 o 
  -2   9   5      224.40      313.17     38.76 o 
  -1   9   5     1058.11     1015.05     61.77 o 
   0   9   5      134.53      179.22     32.59 o 
   1   9   5      375.80      410.38     42.03 o 
   2   9   5       42.52       22.51     16.31 o 
   3   9   5      285.70      254.88     40.16 o 
   4   9   5      970.49      979.44     65.56 o 
   5   9   5      397.88      391.75     51.36 o 
   6   9   5      556.55      444.74     76.11 o 
   7   9   5       45.18       42.15     34.16 o 
   8   9   5        0.14        6.38     32.88 o 
   9   9   5       81.65        5.77     46.43 o 
 -13  10   5        7.79        2.12     23.67 o 
 -12  10   5     2380.11     2465.88    108.55 o 
 -11  10   5       25.55       38.76     20.15 o 
 -10  10   5      804.20      826.01     70.00 o 
  -9  10   5        3.86       -3.20     20.14 o 
  -8  10   5     1005.61      954.46     69.29 o 
  -7  10   5      181.46      136.15     32.28 o 
  -6  10   5      105.97      107.08     29.97 o 
  -5  10   5      236.50      248.32     39.39 o 
  -4  10   5      620.07      610.64     51.57 o 
  -3  10   5      345.73      284.49     41.92 o 
  -2  10   5      114.08       94.09     27.69 o 
  -1  10   5      494.70      472.01     46.33 o 
   0  10   5       63.15       67.98     23.57 o 
   1  10   5        3.70       10.02     16.40 o 
   2  10   5      443.34      450.42     38.69 o 
   3  10   5      157.33      150.94     34.57 o 
   4  10   5       33.47       -9.78     20.00 o 
   5  10   5        2.04      -23.09     24.97 o 
   6  10   5     1135.64      971.62     98.34 o 
   7  10   5      119.77      132.10     52.87 o 
   8  10   5      105.55       20.47     38.64 o 
   9  10   5       21.36       -4.99     43.04 o 
 -12  11   5      129.22      135.49     35.62 o 
 -11  11   5      520.07      514.10     55.67 o 
 -10  11   5       10.01       18.46     23.85 o 
  -9  11   5      150.46      150.11     38.54 o 
  -8  11   5       42.25       54.69     27.03 o 
  -7  11   5     2308.42     2259.76    107.58 o 
  -6  11   5        0.64      -16.14     17.98 o 
  -5  11   5     1582.80     1794.31     91.70 o 
  -4  11   5      199.35      179.91     36.73 o 
  -3  11   5     1571.08     1538.11     83.57 o 
  -2  11   5      104.60       91.13     28.63 o 
  -1  11   5     1970.93     2265.65    101.64 o 
   0  11   5        1.43        5.17     19.34 o 
   1  11   5     1517.50     1529.13     84.06 o 
   2  11   5        0.88       -7.43     20.54 o 
   3  11   5      523.75      504.37     57.26 o 
   4  11   5        9.57       36.66     33.91 o 
   5  11   5      810.49      908.12     94.17 o 
   6  11   5      183.73      245.86     63.01 o 
   7  11   5        7.34        3.71     31.31 o 
   8  11   5      175.37       83.50     73.29 o 
 -12  12   5      351.53      379.01     53.54 o 
 -11  12   5       76.14       39.95     27.69 o 
 -10  12   5       52.22       58.10     31.05 o 
  -9  12   5       10.15       13.54     26.47 o 
  -8  12   5      241.11      236.55     46.37 o 
  -7  12   5       70.83       59.26     30.65 o 
  -6  12   5      955.66      806.98     67.58 o 
  -5  12   5       13.25        4.62     19.90 o 
  -4  12   5      104.26       85.20     30.36 o 
  -3  12   5      171.90      232.56     42.55 o 
  -2  12   5      152.23      142.92     35.49 o 
  -1  12   5       76.89       56.51     27.15 o 
   0  12   5      502.44      531.85     65.32 o 
   1  12   5       56.53       51.14     27.46 o 
   2  12   5      372.91      334.06     50.11 o 
   3  12   5      204.45      173.19     74.17 o 
   4  12   5      271.81      350.68     71.29 o 
   5  12   5       19.21       35.29     34.68 o 
   6  12   5      534.29      541.62     91.72 o 
   7  12   5      180.80      211.23     69.94 o 
 -11  13   5       61.21       25.01     27.01 o 
 -10  13   5        2.10      -25.87     25.87 o 
  -9  13   5      181.21      196.34     46.79 o 
  -8  13   5       10.21       23.80     26.28 o 
  -7  13   5      651.77      704.33     66.01 o 
  -6  13   5       50.89       63.33     29.15 o 
  -5  13   5      435.46      360.21     54.94 o 
  -4  13   5      364.48      403.65     57.82 o 
  -3  13   5      750.41      773.99     65.81 o 
  -2  13   5      180.98      203.98     43.72 o 
  -1  13   5      344.30      391.76     56.39 o 
   0  13   5      790.41      792.15     68.53 o 
   1  13   5      539.99      553.13     78.81 o 
   2  13   5      305.15      216.93     65.09 o 
   3  13   5      965.71      920.84     96.97 o 
   4  13   5       11.92       20.32     33.95 o 
   5  13   5        5.47       33.81     35.49 o 
   6  13   5      943.53      895.14    148.72 o 
 -10  14   5      329.46      332.58     76.31 o 
  -9  14   5      263.01      379.99     79.02 o 
  -8  14   5        0.61      -44.75     55.36 o 
  -7  14   5       48.25       70.93     33.33 o 
  -6  14   5       38.38       47.32     32.41 o 
  -5  14   5       78.28      106.11     37.20 o 
  -4  14   5       74.57       97.10     34.30 o 
  -3  14   5        8.03        9.61     25.05 o 
  -2  14   5      121.63      169.57     40.91 o 
  -1  14   5        0.24       -7.85     25.22 o 
   0  14   5        0.11       21.59     30.43 o 
   1  14   5        3.99        4.15     34.24 o 
   2  14   5       98.44       47.49     54.31 o 
   3  14   5      498.47      396.81    109.28 o 
   4  14   5      123.11       70.63     54.23 o 
   5  14   5      103.40       70.12     58.21 o 
  -8  15   5      596.14      745.31    143.16 o 
  -7  15   5        7.87      -34.99     36.16 o 
  -6  15   5      187.90      208.01    113.60 o 
  -5  15   5      183.40      241.64     64.53 o 
  -4  15   5      672.89      732.54     96.55 o 
  -3  15   5       25.54        9.33     33.38 o 
  -2  15   5      767.61      903.61    138.60 o 
  -1  15   5       10.37       17.88     32.74 o 
   0  15   5      111.64       23.81     48.95 o 
   1  15   5        0.41      -11.66     41.73 o 
   2  15   5      630.24      528.11    121.03 o 
   3  15   5      269.42       77.78    223.29 o 
   4  15   5      560.57      671.93    144.89 o 
  -6  16   5      103.64      126.45     53.74 o 
  -5  16   5       74.70      182.57     62.56 o 
  -4  16   5       24.77       50.88     47.85 o 
  -3  16   5        2.02       22.12     41.04 o 
  -2  16   5      236.69       -7.56     51.95 o 
  -1  16   5        2.47      -37.63     48.83 o 
   0  16   5       25.04       25.44     49.77 o 
   1  16   5        0.54       30.66     61.37 o 
   2  16   5       30.77       25.21     57.97 o 
 -12   0   6     1907.06     1907.28    169.13 o 
 -10   0   6      830.68      854.96     68.04 o 
  -6   0   6      268.68      284.91     45.29 o 
  -4   0   6    16437.67    17031.28    480.15 o 
  -2   0   6     1823.81     1407.74     45.55 o 
   0   0   6     3378.27     3900.29    132.01 o 
   2   0   6     2214.25     2037.32     65.09 o 
   4   0   6      573.69      592.46     55.81 o 
   6   0   6     2439.45     2354.84    146.07 o 
   8   0   6      833.15      522.59    112.10 o 
  10   0   6     4734.07     4925.92    328.56 o 
 -14   1   6     1147.61     1211.22    156.63 o 
 -13   1   6        8.34       -7.63     22.35 o 
 -12   1   6      261.99      274.76     54.87 o 
 -11   1   6      893.11      858.66     60.70 o 
 -10   1   6     3401.82     3458.80     99.22 o 
  -9   1   6     5265.73     5218.09    120.82 o 
  -8   1   6      214.28      214.12     28.68 o 
  -7   1   6     4053.70     3905.47    131.42 o 
  -6   1   6      961.87      976.71     58.07 o 
  -5   1   6      142.06      117.90     23.55 o 
  -4   1   6     1776.55     1617.51     53.54 o 
  -3   1   6      162.22      166.79     16.13 o 
  -2   1   6      432.52      299.20     15.74 o 
  -1   1   6     9537.90     9554.58    131.31 o 
   0   1   6     1687.29     1668.80     48.67 o 
   1   1   6     4917.09     5236.26     91.60 o 
   2   1   6       17.19        1.78      7.53 o 
   3   1   6     4056.92     4181.91    127.50 o 
   4   1   6     5186.47     5281.17    106.86 o 
   5   1   6     2908.69     3170.01     83.64 o 
   6   1   6        6.62       19.95     15.13 o 
   7   1   6     7077.06     6904.92    166.44 o 
   8   1   6      195.64      315.42     51.61 o 
   9   1   6     3075.36     3129.89    173.79 o 
  10   1   6      556.71      522.92     91.72 o 
  11   1   6      176.98      140.35     63.52 o 
 -15   2   6        2.02       -8.22     27.96 o 
 -14   2   6       86.99       58.22     36.09 o 
 -13   2   6     4724.40     5107.06    213.08 o 
 -12   2   6     2663.99     2840.58    116.95 o 
 -11   2   6      232.14      194.10     37.83 o 
 -10   2   6     6649.46     7065.84    179.12 o 
  -9   2   6     3935.13     3765.64    113.99 o 
  -8   2   6     2222.22     1976.18     74.38 o 
  -7   2   6     8270.17     8568.12    173.91 o 
  -6   2   6    34455.98    35290.52    648.54 o 
  -5   2   6     5438.54     5897.30    118.99 o 
  -4   2   6     2757.11     2806.96     64.16 o 
  -3   2   6    10971.32    11291.63    166.88 o 
  -2   2   6     3954.27     3782.15     93.14 o 
  -1   2   6      238.94      204.63     17.28 o 
   0   2   6    13198.71    13169.25    183.75 o 
   1   2   6        5.62        2.77      7.46 o 
   2   2   6      310.58      354.35     23.63 o 
   3   2   6     3589.95     3608.58     82.21 o 
   4   2   6      540.27      517.01     32.18 o 
   5   2   6     3947.28     3807.70     93.56 o 
   6   2   6      774.32      901.51     47.48 o 
   7   2   6        0.04       13.35     22.14 o 
   8   2   6      366.79      350.14     52.49 o 
   9   2   6      773.53      660.77     82.05 o 
  10   2   6       31.86      -17.53     40.09 o 
  11   2   6     2143.87     2520.72    174.66 o 
 -16   3   6      706.76      750.98    129.72 o 
 -15   3   6      386.38      393.87    106.68 o 
 -14   3   6     1820.35     2054.03    136.94 o 
 -13   3   6     1954.48     2007.48    128.76 o 
 -12   3   6      944.47      949.52     67.42 o 
 -11   3   6     1980.87     1812.85     87.99 o 
 -10   3   6     2422.08     2307.77     96.24 o 
  -9   3   6      689.90      699.73     60.75 o 
  -8   3   6       12.43        2.30     13.33 o 
  -7   3   6       67.50       55.43     10.44 o 
  -6   3   6      295.82      279.58     17.96 o 
  -5   3   6     9249.09     9232.79    131.25 o 
  -4   3   6    20747.30    22048.62    259.26 o 
  -3   3   6      144.97      199.36     14.91 o 
  -2   3   6      809.62      635.91     28.51 o 
  -1   3   6     7883.28     8490.97    123.76 o 
   0   3   6    14210.73    14592.40    190.82 o 
   1   3   6    27493.41    28133.29    332.41 o 
   2   3   6     8588.04     8889.13    135.21 o 
   3   3   6      143.64      102.75     16.92 o 
   4   3   6     3978.29     4001.07     93.13 o 
   5   3   6      980.27     1034.51     48.99 o 
   6   3   6     4685.57     4679.42    125.24 o 
   7   3   6     8186.19     8307.23    184.32 o 
   8   3   6     1434.03     1468.51    128.53 o 
   9   3   6       23.23      -15.63     26.20 o 
  10   3   6      394.84      377.21     78.67 o 
 -16   4   6      122.70      246.20     65.28 o 
 -15   4   6      768.61      856.52     93.63 o 
 -14   4   6       64.86       61.27     37.75 o 
 -13   4   6        7.59       14.35     20.29 o 
 -12   4   6      524.42      471.16     54.46 o 
 -11   4   6    15952.33    16209.96    323.71 o 
 -10   4   6     1130.91     1227.90     86.73 o 
  -9   4   6     1138.10     1078.02     62.53 o 
  -8   4   6     2333.50     2280.38     86.80 o 
  -7   4   6    16139.62    17413.97    242.66 o 
  -6   4   6     1189.50      993.37     30.31 o 
  -5   4   6    38374.11    38391.82    383.64 o 
  -4   4   6     4436.45     4695.55     92.78 o 
  -3   4   6     8823.83     9165.90    126.91 o 
  -2   4   6     6544.32     6463.53     96.23 o 
  -1   4   6     6676.74     6442.39     88.76 o 
   0   4   6     1279.49     1259.30     39.76 o 
   1   4   6    13147.91    13425.21    185.92 o 
   2   4   6       80.49       95.25     12.57 o 
   3   4   6      468.71      440.47     28.91 o 
   4   4   6       29.86       55.11     16.96 o 
   5   4   6     4267.17     4651.79    120.20 o 
   6   4   6        0.10        9.72     16.78 o 
   7   4   6      199.46      248.82     46.76 o 
   8   4   6      805.18      782.97     71.45 o 
   9   4   6     1015.10     1077.43     84.03 o 
  10   4   6      369.48      348.68    155.99 o 
 -15   5   6      823.76      805.10     94.74 o 
 -14   5   6     1481.68     1531.32    178.60 o 
 -13   5   6       21.87       26.84     23.87 o 
 -12   5   6     1450.74     1640.53    109.45 o 
 -11   5   6     2674.09     2502.35    124.49 o 
 -10   5   6       97.36      120.27     28.21 o 
  -9   5   6     3179.79     3188.10    112.13 o 
  -8   5   6      743.19      686.43     56.35 o 
  -7   5   6     5806.32     5827.79    133.59 o 
  -6   5   6      664.81      666.49     35.11 o 
  -5   5   6     3685.75     3659.11     93.73 o 
  -4   5   6      107.97       80.71     11.86 o 
  -3   5   6     5764.81     6193.06     81.64 o 
  -2   5   6     5888.00     5994.86    172.50 o 
  -1   5   6     3134.99     3072.14     57.55 o 
   0   5   6     8471.81     8830.84    116.30 o 
   1   5   6      109.46      135.77     14.17 o 
   2   5   6     5803.53     5739.68    109.38 o 
   3   5   6     3019.56     3067.79     86.63 o 
   4   5   6     7892.05     8383.70    166.87 o 
   5   5   6      311.03      275.53     34.35 o 
   6   5   6     7769.22     8623.22    184.08 o 
   7   5   6       55.45       51.30     24.85 o 
   8   5   6     1679.49     1792.00     85.72 o 
   9   5   6      913.01      842.45    144.12 o 
  10   5   6      658.20      571.36    136.34 o 
 -15   6   6     1947.29     2247.25    248.37 o 
 -14   6   6      755.75      692.03     84.45 o 
 -13   6   6      155.69      194.43     42.27 o 
 -12   6   6     2214.69     2387.45     96.60 o 
 -11   6   6     2534.36     2306.80     90.18 o 
 -10   6   6     1258.06     1120.48     70.45 o 
  -9   6   6     6206.36     6380.73    170.45 o 
  -8   6   6     4229.29     4187.38    111.07 o 
  -7   6   6     3881.62     3774.21     99.90 o 
  -6   6   6     2789.85     2598.40     75.57 o 
  -5   6   6     1152.49     1057.20     60.93 o 
  -4   6   6        3.81       15.38      9.20 o 
  -3   6   6    10949.67    10830.49    213.45 o 
  -2   6   6      490.35      460.86     33.83 o 
  -1   6   6     2145.65     2204.91     73.96 o 
   0   6   6     3636.86     3741.85     92.99 o 
   1   6   6     4425.06     4604.48     84.70 o 
   2   6   6      191.58      194.35     25.69 o 
   3   6   6      233.42      228.54     28.09 o 
   4   6   6       20.71       39.05     17.01 o 
   5   6   6       34.66       61.84     22.21 o 
   6   6   6      674.63      707.62     60.72 o 
   7   6   6       69.06       85.62     38.09 o 
   8   6   6        3.60       44.81     29.88 o 
   9   6   6      179.43      254.22     93.69 o 
  10   6   6      498.97      632.70    150.27 o 
 -15   7   6     1076.43     1084.02    113.58 o 
 -14   7   6     2923.64     3168.53    141.36 o 
 -13   7   6      163.97      211.02     37.12 o 
 -12   7   6      486.02      368.60     44.81 o 
 -11   7   6       32.38        7.26     15.79 o 
 -10   7   6     5626.56     5668.88    150.40 o 
  -9   7   6       72.13       77.46     19.65 o 
  -8   7   6        0.55        9.04     13.12 o 
  -7   7   6        5.61        7.61     12.38 o 
  -6   7   6      165.88      157.10     26.45 o 
  -5   7   6       32.48       21.75     15.23 o 
  -4   7   6      459.64      434.50     37.93 o 
  -3   7   6      305.83      223.45     31.19 o 
  -2   7   6     5621.48     5732.68    169.03 o 
  -1   7   6     3273.25     3529.47    104.48 o 
   0   7   6      685.67      684.66     43.69 o 
   1   7   6      958.04      992.10     61.83 o 
   2   7   6      206.02      220.11     35.17 o 
   3   7   6      959.78     1080.53    100.71 o 
   4   7   6    13298.71    13680.67    318.81 o 
   5   7   6     3973.51     3805.30    133.13 o 
   6   7   6      285.30      318.98     47.53 o 
   7   7   6      237.48      258.47     46.67 o 
   8   7   6      853.56      806.01    126.94 o 
   9   7   6        9.15        5.22     46.25 o 
 -14   8   6      670.24      668.90     56.50 o 
 -13   8   6       94.11      108.11     28.00 o 
 -12   8   6      565.95      566.51     49.66 o 
 -11   8   6      942.93     1042.36     83.01 o 
 -10   8   6     1055.13     1068.42     62.08 o 
  -9   8   6     3461.61     3484.96    133.33 o 
  -8   8   6     4837.18     4853.75    154.90 o 
  -7   8   6     2739.60     2880.55    111.89 o 
  -6   8   6       11.04       -9.70     12.59 o 
  -5   8   6      284.00      231.09     35.72 o 
  -4   8   6     7089.88     7638.61    184.13 o 
  -3   8   6     6166.00     6449.45    162.65 o 
  -2   8   6      980.16      950.88     56.02 o 
  -1   8   6     1757.88     1649.43     73.32 o 
   0   8   6     2133.74     2183.14     85.18 o 
   1   8   6      479.84      462.49     42.98 o 
   2   8   6     7564.38     7505.90    189.39 o 
   3   8   6      225.51      175.21     34.58 o 
   4   8   6     1872.64     1754.39     89.09 o 
   5   8   6      190.67      140.67     35.53 o 
   6   8   6      664.09      642.56     61.10 o 
   7   8   6       69.24       29.78     44.35 o 
   8   8   6      221.48       68.81     94.13 o 
   9   8   6        2.51      -20.06     36.54 o 
 -14   9   6      244.40      242.46     46.56 o 
 -13   9   6      471.32      446.97     56.68 o 
 -12   9   6      321.13      285.17     44.07 o 
 -11   9   6      885.34      913.52     74.01 o 
 -10   9   6      751.96      753.07     65.39 o 
  -9   9   6     1323.20     1375.41     84.36 o 
  -8   9   6       14.22       24.78     19.70 o 
  -7   9   6     1284.88     1263.08     75.83 o 
  -6   9   6     3748.96     3577.58    126.35 o 
  -5   9   6      537.33      415.94     46.27 o 
  -4   9   6    12942.48    13121.46    273.89 o 
  -3   9   6     2290.27     2570.90     99.79 o 
  -2   9   6      779.19      786.02     54.94 o 
  -1   9   6     6713.80     7025.39    177.66 o 
   0   9   6      534.45      545.10     46.85 o 
   1   9   6      703.74      688.03     66.00 o 
   2   9   6     2454.20     2515.60    105.35 o 
   3   9   6     2111.12     2208.42    100.18 o 
   4   9   6       41.54       49.90     26.81 o 
   5   9   6     3837.84     3874.24    177.84 o 
   6   9   6     1563.55     1615.36    124.02 o 
   7   9   6      156.44       69.58     41.99 o 
   8   9   6      661.41      750.48    138.28 o 
 -13  10   6       47.68       43.82     29.37 o 
 -12  10   6     2688.46     2800.02    116.20 o 
 -11  10   6      469.92      435.37     61.33 o 
 -10  10   6     3452.58     3397.09    200.19 o 
  -9  10   6       11.82       21.83     23.24 o 
  -8  10   6      830.74      770.59     63.76 o 
  -7  10   6     1273.79     1306.16     93.46 o 
  -6  10   6     9787.97     9834.82    239.40 o 
  -5  10   6       88.82       92.22     26.79 o 
  -4  10   6     6823.76     6861.36    185.03 o 
  -3  10   6       34.08       38.93     21.10 o 
  -2  10   6     1117.70     1120.19     68.28 o 
  -1  10   6     4908.47     5285.17    156.55 o 
   0  10   6     6017.05     6091.05    223.32 o 
   1  10   6      243.98      258.48     41.42 o 
   2  10   6      102.96       87.66     37.85 o 
   3  10   6      339.80      306.76     48.00 o 
   4  10   6      669.33      579.73     58.61 o 
   5  10   6      599.68      593.03     83.29 o 
   6  10   6      200.06      124.21     49.87 o 
   7  10   6       28.42      -10.90     34.39 o 
   8  10   6      156.16       38.55     69.79 o 
 -13  11   6     2779.75     2974.02    134.13 o 
 -12  11   6        0.08      -22.30     22.30 o 
 -11  11   6      445.91      409.49     62.86 o 
 -10  11   6        2.62        9.09     23.79 o 
  -9  11   6      658.88      609.43     61.72 o 
  -8  11   6      152.54      158.88     38.43 o 
  -7  11   6     1089.28     1126.86     77.66 o 
  -6  11   6     1320.23     1288.52     80.47 o 
  -5  11   6     2223.30     2321.92    120.06 o 
  -4  11   6     1257.57     1185.43     74.99 o 
  -3  11   6      759.02      695.29     58.61 o 
  -2  11   6       10.28       -3.22     17.96 o 
  -1  11   6       77.50       36.11     25.17 o 
   0  11   6      195.40      180.58     50.34 o 
   1  11   6     9133.65     9650.31    238.54 o 
   2  11   6      137.65      103.47     32.08 o 
   3  11   6     3823.29     4139.51    148.56 o 
   4  11   6      225.66      246.70     61.93 o 
   5  11   6      950.33     1037.03    104.66 o 
   6  11   6      118.86       13.13     34.30 o 
 -12  12   6      893.52      871.91     69.31 o 
 -11  12   6      984.81      960.79     84.16 o 
 -10  12   6      550.51      472.96     66.55 o 
  -9  12   6        1.27       19.12     25.68 o 
  -8  12   6      988.31     1012.10     78.58 o 
  -7  12   6       29.23       51.46     28.32 o 
  -6  12   6     4888.59     4788.25    212.81 o 
  -5  12   6     3425.12     3469.11    137.21 o 
  -4  12   6     2380.63     2340.77    109.54 o 
  -3  12   6     1222.22     1175.82     78.46 o 
  -2  12   6     1088.01     1242.98     80.35 o 
  -1  12   6     1907.56     1848.67    126.19 o 
   0  12   6     1123.09     1109.25     98.12 o 
   1  12   6      890.65      888.74     70.67 o 
   2  12   6      327.99      306.10     50.71 o 
   3  12   6        0.43      -16.76     27.58 o 
   4  12   6     1237.33     1228.16    111.62 o 
   5  12   6      494.05      479.99     87.56 o 
   6  12   6      424.62      323.93     78.58 o 
 -11  13   6      560.81      652.83     79.42 o 
 -10  13   6      286.81      235.61     52.82 o 
  -9  13   6      363.17      394.65     59.17 o 
  -8  13   6       74.23       91.21     35.20 o 
  -7  13   6      109.71      136.77     39.35 o 
  -6  13   6        0.20      -18.39     22.54 o 
  -5  13   6      421.17      377.46     56.24 o 
  -4  13   6     1189.36     1042.07     76.77 o 
  -3  13   6      232.84      294.33     56.35 o 
  -2  13   6      156.01      176.48     39.63 o 
  -1  13   6     1072.09     1133.13    103.68 o 
   0  13   6      726.40      644.68     81.30 o 
   1  13   6        2.34       -8.60     24.14 o 
   2  13   6     1566.36     1548.59    125.95 o 
   3  13   6     2792.20     2828.66    235.53 o 
   4  13   6      117.12       50.83     40.03 o 
   5  13   6      105.84      126.16     59.47 o 
 -10  14   6       53.92       71.91     47.47 o 
  -9  14   6     1152.23     1067.97    107.16 o 
  -8  14   6     1222.06     1285.27     94.37 o 
  -7  14   6      996.76     1034.39     83.21 o 
  -6  14   6        2.90      -20.69     23.12 o 
  -5  14   6        3.65       10.07     27.53 o 
  -4  14   6     1200.46     1304.69    106.22 o 
  -3  14   6     1342.25     1431.82    112.54 o 
  -2  14   6      462.13      563.38    120.65 o 
  -1  14   6      466.06      323.77     89.98 o 
   0  14   6     1049.93     1064.61    143.47 o 
   1  14   6      115.41       50.17     29.63 o 
   2  14   6     1576.87     1944.14    195.62 o 
   3  14   6      580.37      582.45    135.51 o 
   4  14   6        6.30      -18.96     38.52 o 
  -8  15   6        6.53       15.78     38.58 o 
  -7  15   6      225.11      183.50     62.15 o 
  -6  15   6      143.56      242.59     63.12 o 
  -5  15   6        4.86       -6.04     30.27 o 
  -4  15   6       87.89       68.21     46.60 o 
  -3  15   6        7.93      -16.72     43.46 o 
  -2  15   6     1601.32     1456.90    170.43 o 
  -1  15   6        6.28      -32.53     32.53 o 
   0  15   6       39.47        4.13     33.54 o 
   1  15   6        2.46       -8.14     39.27 o 
   2  15   6      316.03      138.60     94.67 o 
   3  15   6      445.17      208.65    248.64 o 
  -6  16   6      523.21      443.74     89.29 o 
  -5  16   6      260.10      301.63     86.90 o 
  -4  16   6      145.74       10.85     51.77 o 
  -2  16   6      316.85       43.98     54.53 o 
 -15   0   7      162.87       13.48     36.76 o 
 -13   0   7      532.64      621.20    106.18 o 
 -11   0   7      313.19      303.66     54.47 o 
  -9   0   7      349.47      351.12     74.44 o 
  -7   0   7     1346.05     1313.38    101.68 o 
  -5   0   7     2017.30     2161.03    123.44 o 
  -3   0   7      874.09      880.47     42.56 o 
  -1   0   7     1058.53     1051.57     39.06 o 
   1   0   7     1479.38     1501.25     51.23 o 
   3   0   7      816.80      687.09    114.32 o 
   5   0   7      612.20      527.94     61.59 o 
   7   0   7      239.59      229.75     54.57 o 
   9   0   7       63.64       71.81     67.35 o 
 -16   1   7       48.41       25.92     28.83 o 
 -15   1   7      125.95       19.57     26.78 o 
 -14   1   7       13.68       -7.44     28.14 o 
 -13   1   7       71.35       40.29     28.28 o 
 -12   1   7       27.91       39.97     23.35 o 
 -11   1   7       23.66       16.60     16.24 o 
 -10   1   7       97.05       78.73     19.55 o 
  -9   1   7       10.71       23.48     14.02 o 
  -8   1   7       33.33       26.21     17.39 o 
  -7   1   7      574.80      527.32     45.70 o 
  -6   1   7       52.41       74.80     20.14 o 
  -5   1   7      858.88      880.57     42.02 o 
  -4   1   7     1389.79     1446.33     46.35 o 
  -3   1   7        4.93        2.62      6.96 o 
  -2   1   7      110.28       98.71     10.41 o 
  -1   1   7      994.39     1035.03     34.57 o 
   0   1   7       64.07       56.78     11.65 o 
   1   1   7      274.92      324.03     21.98 o 
   2   1   7      246.12      246.83     22.58 o 
   3   1   7      445.96      414.79     29.02 o 
   4   1   7       26.85       27.74     16.10 o 
   5   1   7        7.36       -3.69     15.46 o 
   6   1   7       42.10       37.19     20.19 o 
   7   1   7        0.85        2.97     20.58 o 
   8   1   7       19.43       64.97     29.46 o 
   9   1   7        1.01       37.13     33.40 o 
  10   1   7        0.62       44.10     47.89 o 
 -16   2   7        8.98      -12.32     26.39 o 
 -15   2   7       86.96       12.74     23.91 o 
 -14   2   7      108.88      114.09     43.37 o 
 -13   2   7       20.28       13.06     23.61 o 
 -12   2   7      136.15      147.93     33.13 o 
 -11   2   7       26.29       35.53     18.35 o 
 -10   2   7       76.50       68.67     29.03 o 
  -9   2   7       45.77       40.33     16.86 o 
  -8   2   7      376.92      319.34     31.20 o 
  -7   2   7        0.06        5.58     12.37 o 
  -6   2   7      603.51      630.28     36.17 o 
  -5   2   7       64.01       48.93     15.43 o 
  -4   2   7        3.09        2.72      7.46 o 
  -3   2   7       79.65       60.11     10.90 o 
  -2   2   7      321.11      318.56     20.05 o 
  -1   2   7      347.84      296.76     20.87 o 
   0   2   7     1369.70     1315.79     42.69 o 
   1   2   7       96.95      114.63     16.29 o 
   2   2   7        0.31        6.10      9.04 o 
   3   2   7       66.68       58.98     15.38 o 
   4   2   7      254.55      248.93     28.07 o 
   5   2   7     1188.71     1155.82     65.45 o 
   6   2   7       20.93       16.53     20.52 o 
   7   2   7       38.32       59.03     29.14 o 
   8   2   7       84.44      113.71     39.74 o 
   9   2   7        7.38       15.15     31.50 o 
  10   2   7       53.19       65.10     48.34 o 
 -16   3   7        0.12       -0.34     28.26 o 
 -15   3   7       86.63       30.48     62.87 o 
 -14   3   7       77.07       77.14     63.08 o 
 -13   3   7       16.06       -2.52     21.08 o 
 -12   3   7      181.16      177.93     36.72 o 
 -11   3   7       13.10        8.95     17.06 o 
 -10   3   7      679.37      600.77     61.20 o 
  -9   3   7       49.96       27.28     16.95 o 
  -8   3   7        0.45        3.42      8.30 o 
  -7   3   7      226.42      223.81     35.69 o 
  -6   3   7     2198.73     2217.76     67.16 o 
  -5   3   7      237.57      233.85     21.88 o 
  -4   3   7       56.50       42.29     11.17 o 
  -3   3   7      102.37      133.43     17.27 o 
  -2   3   7     1278.74     1353.45     41.21 o 
  -1   3   7     1014.74      974.51     35.71 o 
   0   3   7      148.92      134.23     17.62 o 
   1   3   7      219.03      231.12     21.73 o 
   2   3   7       28.98       33.27     11.76 o 
   3   3   7      779.34      739.16     45.94 o 
   4   3   7       61.78       64.60     17.15 o 
   5   3   7        1.09       22.37     19.00 o 
   6   3   7      132.72       77.39     39.00 o 
   7   3   7       41.94       34.66     26.93 o 
   8   3   7        8.28       -5.97     26.29 o 
   9   3   7       46.48       48.65     33.51 o 
  10   3   7       11.14      -33.97     33.97 o 
 -16   4   7      150.24      171.31     56.23 o 
 -15   4   7       50.29       54.70     36.25 o 
 -14   4   7        0.40       -5.92     22.56 o 
 -13   4   7      117.01      117.72     34.78 o 
 -12   4   7       11.55       18.01     21.39 o 
 -11   4   7       78.93       49.94     25.44 o 
 -10   4   7       13.33        7.57     19.17 o 
  -9   4   7      110.15      118.84     31.62 o 
  -8   4   7       49.77       45.81     18.61 o 
  -7   4   7       55.64       57.06     11.27 o 
  -6   4   7        3.85       -3.70      6.30 o 
  -5   4   7     1537.11     1485.24     46.24 o 
  -4   4   7      380.98      371.00     20.79 o 
  -3   4   7       47.26       32.32      9.22 o 
  -2   4   7        1.29        2.26      8.83 o 
  -1   4   7     1915.22     1943.16     71.66 o 
   0   4   7       40.52       19.44      9.83 o 
   1   4   7     1649.02     1711.53     56.26 o 
   2   4   7     1055.16     1028.63     43.41 o 
   3   4   7       63.62       37.98     14.67 o 
   4   4   7       10.72       -8.98     12.86 o 
   5   4   7       12.87        8.09     15.53 o 
   6   4   7        8.34      -17.15     19.69 o 
   7   4   7       34.95       11.04     26.00 o 
   8   4   7      115.59      122.43     38.34 o 
   9   4   7       16.17       -0.76     33.18 o 
  10   4   7        1.47       10.49     62.01 o 
 -15   5   7       84.62      127.62     47.14 o 
 -14   5   7        0.53        5.18     24.22 o 
 -13   5   7        3.36       -9.06     19.63 o 
 -12   5   7      398.27      426.17     56.33 o 
 -11   5   7       26.68       25.09     23.37 o 
 -10   5   7       11.21        9.96     17.91 o 
  -9   5   7       17.06       -0.85     13.92 o 
  -8   5   7      950.54      953.26     49.88 o 
  -7   5   7      109.69       92.90     22.98 o 
  -6   5   7       69.12       62.20     12.28 o 
  -5   5   7      196.56      188.21     15.88 o 
  -4   5   7      170.98      150.37     13.61 o 
  -3   5   7      127.96      164.50     14.74 o 
  -2   5   7      554.04      624.23     24.45 o 
  -1   5   7      486.48      471.87     19.95 o 
   0   5   7      142.83      131.85     17.90 o 
   1   5   7       47.39       50.66     12.89 o 
   2   5   7      384.67      315.68     28.43 o 
   3   5   7       14.32        3.25     12.19 o 
   4   5   7     1742.65     1811.74     84.02 o 
   5   5   7       10.22        1.17     16.42 o 
   6   5   7       18.46       36.71     20.87 o 
   7   5   7       14.41       34.24     34.40 o 
   8   5   7      100.14       65.22     43.72 o 
   9   5   7       40.62       72.33     76.50 o 
 -15   6   7       86.49       81.03     44.48 o 
 -14   6   7       26.25       33.27     32.43 o 
 -13   6   7       26.91       31.19     23.57 o 
 -12   6   7      102.04      149.51     30.97 o 
 -11   6   7      171.08      190.64     37.27 o 
 -10   6   7       60.11       63.37     24.45 o 
  -9   6   7        3.49        5.69     13.72 o 
  -8   6   7      192.32      171.54     27.31 o 
  -7   6   7     1638.46     1469.88     58.88 o 
  -6   6   7      126.04      122.97     19.57 o 
  -5   6   7        1.78        2.23      9.04 o 
  -4   6   7      404.61      403.52     28.02 o 
  -3   6   7      879.47      913.68     40.53 o 
  -2   6   7      568.21      546.01     31.40 o 
  -1   6   7        3.35       -0.12      8.16 o 
   0   6   7      232.47      190.80     26.29 o 
   1   6   7      252.61      224.75     38.42 o 
   2   6   7      155.25      169.84     31.69 o 
   3   6   7      744.36      798.11     57.85 o 
   4   6   7       90.33       69.95     27.03 o 
   5   6   7       52.05       40.74     24.28 o 
   6   6   7       33.91       45.96     26.76 o 
   7   6   7       21.90       32.40     35.90 o 
   8   6   7       67.26       40.12     35.55 o 
   9   6   7      218.44      155.08     82.38 o 
 -15   7   7       28.85       30.68     43.26 o 
 -14   7   7      431.93      417.74     79.83 o 
 -13   7   7      104.32       71.52     27.59 o 
 -12   7   7      105.80      105.61     25.95 o 
 -11   7   7        1.47        4.28     17.53 o 
 -10   7   7      897.85      906.89     56.42 o 
  -9   7   7       89.67       94.77     23.24 o 
  -8   7   7      144.13      130.79     34.43 o 
  -7   7   7       67.62       80.50     23.55 o 
  -6   7   7      106.71      115.23     26.68 o 
  -5   7   7       14.37       11.91     14.91 o 
  -4   7   7        9.03        5.59     13.17 o 
  -3   7   7      815.57      640.00     58.94 o 
  -2   7   7      104.91      112.31     22.76 o 
  -1   7   7      205.80      180.44     40.58 o 
   0   7   7       49.51       31.08     17.69 o 
   1   7   7      350.72      365.35     44.56 o 
   2   7   7       47.23       17.14     19.22 o 
   3   7   7      426.12      472.56     55.54 o 
   4   7   7        0.31        4.37     20.59 o 
   5   7   7      158.93      146.14     35.13 o 
   6   7   7      181.38      172.81     41.03 o 
   7   7   7       12.89       -7.89     33.45 o 
   8   7   7       56.45       -3.52     44.55 o 
   9   7   7      315.51      187.29     91.95 o 
 -14   8   7      437.37      562.11     63.03 o 
 -13   8   7       96.53      125.98     31.67 o 
 -12   8   7       19.23       43.95     21.27 o 
 -11   8   7      192.67      225.75     44.58 o 
 -10   8   7      201.61      236.24     43.11 o 
  -9   8   7     1289.28     1350.78     82.30 o 
  -8   8   7      515.40      516.17     52.34 o 
  -7   8   7       30.39       11.03     18.08 o 
  -6   8   7       43.99       67.25     23.44 o 
  -5   8   7      301.22      294.83     38.03 o 
  -4   8   7      106.13      122.23     26.21 o 
  -3   8   7      280.82      259.80     35.17 o 
  -2   8   7      350.94      346.88     36.08 o 
  -1   8   7     1550.81     1471.63     96.42 o 
   0   8   7      228.51      176.27     33.52 o 
   1   8   7       31.29       46.10     22.50 o 
   2   8   7      326.85      313.47     45.55 o 
   3   8   7       24.54       20.70     23.85 o 
   4   8   7      339.32      351.54     50.38 o 
   5   8   7      351.93      298.73     48.38 o 
   6   8   7       48.99       79.09     31.43 o 
   7   8   7        5.14        8.38     30.66 o 
   8   8   7       58.76       36.58     51.29 o 
 -14   9   7        0.78      -12.74     24.08 o 
 -13   9   7      153.48      173.21     37.98 o 
 -12   9   7        1.08       -7.59     28.56 o 
 -11   9   7      510.85      472.98     70.76 o 
 -10   9   7       39.86       25.49     24.69 o 
  -9   9   7     1317.77     1312.89     83.35 o 
  -8   9   7       34.12       22.81     21.70 o 
  -7   9   7      809.09      804.45     93.50 o 
  -6   9   7      502.97      473.68     46.50 o 
  -5   9   7      186.37      189.66     33.99 o 
  -4   9   7       41.38       39.56     20.57 o 
  -3   9   7     1768.38     1810.09     83.14 o 
  -2   9   7       30.31       -8.60     15.01 o 
  -1   9   7      133.27      102.43     35.52 o 
   0   9   7       28.40       16.38     20.07 o 
   1   9   7        1.44        9.96     20.15 o 
   2   9   7       67.85       96.50     30.27 o 
   3   9   7       42.48        5.78     23.30 o 
   4   9   7       38.82       44.13     27.89 o 
   5   9   7      313.93      403.43     57.95 o 
   6   9   7      154.58       63.29    102.19 o 
   7   9   7      165.03       69.76    127.13 o 
   8   9   7       14.67      -12.66     49.59 o 
 -13  10   7       24.14        4.91     25.28 o 
 -12  10   7      188.88      160.39     61.88 o 
 -11  10   7      374.27      224.83    125.35 o 
 -10  10   7       34.69       31.90     24.11 o 
  -9  10   7      266.11      309.07     49.98 o 
  -8  10   7       18.37       30.25     23.04 o 
  -7  10   7      145.17      134.15     33.64 o 
  -6  10   7     1543.07     1681.98     89.56 o 
  -5  10   7       74.87       47.36     23.73 o 
  -4  10   7     1381.52     1299.95     74.47 o 
  -3  10   7      576.39      516.92     47.84 o 
  -2  10   7     1604.57     1624.77    108.68 o 
  -1  10   7        5.99       14.14     24.78 o 
   0  10   7     1672.24     1771.39    117.67 o 
   1  10   7        8.10       21.68     22.08 o 
   2  10   7     1368.81     1584.59    156.46 o 
   3  10   7       57.72       56.06     29.86 o 
   4  10   7      729.74      773.26     68.55 o 
   5  10   7        1.26      -29.13     29.13 o 
   6  10   7      212.76       42.37     89.27 o 
   7  10   7      536.37      692.21    123.88 o 
 -12  11   7        3.25      -23.14     56.30 o 
 -11  11   7     1478.07     1617.36    104.64 o 
 -10  11   7       99.96       94.23     52.76 o 
  -9  11   7      338.09      302.54     52.62 o 
  -8  11   7        8.74       18.73     25.59 o 
  -7  11   7      543.83      575.16     56.40 o 
  -6  11   7       63.29       65.78     27.80 o 
  -5  11   7     1231.68     1240.01     77.71 o 
  -4  11   7      138.06      125.00     32.68 o 
  -3  11   7      119.16      106.65     38.42 o 
  -2  11   7        9.89      -10.62     25.16 o 
  -1  11   7       23.20       -4.62     27.52 o 
   0  11   7       51.53       32.33     22.39 o 
   1  11   7       62.04       67.82     30.89 o 
   2  11   7      208.49      221.15     45.03 o 
   3  11   7      342.11      396.96     58.15 o 
   4  11   7      220.35      176.61     56.31 o 
   5  11   7       54.05        8.38     30.50 o 
   6  11   7       90.07       12.08     85.24 o 
 -12  12   7        4.89        6.22     36.23 o 
 -11  12   7       14.25       37.26     30.20 o 
 -10  12   7      111.80      107.11     35.49 o 
  -9  12   7      200.65      133.79     73.38 o 
  -8  12   7       63.90       78.04     32.41 o 
  -7  12   7        2.60       -0.67     21.52 o 
  -6  12   7      443.67      451.21     57.69 o 
  -5  12   7      328.38      273.54     47.36 o 
  -4  12   7     1631.00     1771.89     96.43 o 
  -3  12   7        0.40       21.47     31.94 o 
  -2  12   7      230.91      213.89     54.88 o 
  -1  12   7       47.43       30.42     36.76 o 
   0  12   7      521.10      621.07     97.58 o 
   1  12   7      187.95      170.49     40.81 o 
   2  12   7     1508.00     1648.37     98.36 o 
   3  12   7       47.38       14.80     36.87 o 
   4  12   7      473.79      447.53    120.71 o 
   5  12   7        2.34       18.68     36.68 o 
 -11  13   7       11.39       20.83     36.12 o 
 -10  13   7      330.70      380.14     65.15 o 
  -9  13   7      368.85      409.00     76.79 o 
  -8  13   7       61.94       45.33     25.60 o 
  -7  13   7      155.24      100.92     82.77 o 
  -6  13   7       40.15       49.76     29.44 o 
  -5  13   7       48.22       52.41     30.31 o 
  -4  13   7       33.93       25.20     35.11 o 
  -3  13   7      306.08      249.79     62.65 o 
  -2  13   7        8.01        5.00     31.03 o 
  -1  13   7       72.75       27.19     33.41 o 
   0  13   7       52.97       31.58     38.12 o 
   1  13   7       33.45        5.59     28.04 o 
   2  13   7       15.80       32.35     32.56 o 
   3  13   7       32.32       26.54     39.85 o 
   4  13   7      152.82      143.79     65.14 o 
  -9  14   7        1.51      -17.59     26.66 o 
  -8  14   7       47.31       38.45     32.87 o 
  -7  14   7      370.54      546.48     80.22 o 
  -6  14   7      511.59      605.02     84.31 o 
  -5  14   7       16.47        1.69     31.14 o 
  -4  14   7      199.20       78.27    112.31 o 
  -3  14   7      289.39      123.10    145.37 o 
  -2  14   7      234.17      126.18    168.93 o 
  -1  14   7      308.33       59.52     94.56 o 
   0  14   7       36.15        8.12     36.98 o 
   1  14   7      173.16       86.20     57.03 o 
   2  14   7      125.03       98.60    138.32 o 
   3  14   7      354.85      461.56     94.33 o 
  -8  15   7     1652.81     1648.40    204.13 o 
  -7  15   7       19.30       -4.58     28.46 o 
  -6  15   7       58.38       55.68     37.07 o 
  -5  15   7       33.71        0.71     35.41 o 
  -4  15   7      355.77      137.06    228.24 o 
  -3  15   7        1.53      -15.55     32.40 o 
  -2  15   7       22.63       18.14     40.49 o 
  -1  15   7       18.61      -33.18     33.18 o 
   0  15   7       52.58       47.40     42.03 o 
   1  15   7      114.59       52.75     46.76 o 
  -4  16   7      127.34       11.90     54.75 o 
  -3  16   7      754.51      814.57    130.31 o 
  -2  16   7      286.79      104.20    176.70 o 
 -14   0   8     6283.05     7338.30    387.29 o 
 -12   0   8     6741.67     7271.06    239.62 o 
 -10   0   8      306.02      335.93     48.11 o 
  -8   0   8     8233.03     8362.62    324.13 o 
  -6   0   8     5548.96     5537.77    234.02 o 
  -4   0   8     7738.69     8378.48    181.22 o 
  -2   0   8     6786.84     7165.20    188.89 o 
   0   0   8     7923.52     8283.38    217.99 o 
   2   0   8      184.37      114.63     32.93 o 
   4   0   8     1154.28     1081.72     84.60 o 
   6   0   8     5214.81     5602.38    298.88 o 
   8   0   8       23.35      -19.48     33.31 o 
 -16   1   8      136.43       26.92     31.77 o 
 -15   1   8        0.91      -21.02     21.02 o 
 -14   1   8      484.50      481.90     81.94 o 
 -13   1   8     3996.98     4149.42    163.04 o 
 -12   1   8     3625.25     4071.93    121.43 o 
 -11   1   8     4598.10     4865.44    128.80 o 
 -10   1   8      857.77      858.44     56.29 o 
  -9   1   8     2556.75     2403.64    163.39 o 
  -8   1   8     3334.21     3341.84    129.66 o 
  -7   1   8    11127.64    11258.34    273.21 o 
  -6   1   8     3531.87     3591.59    141.81 o 
  -5   1   8    12203.94    12612.42    225.31 o 
  -4   1   8      253.37      213.03     19.94 o 
  -3   1   8     5794.95     5773.76     86.71 o 
  -2   1   8     6404.37     6622.91    108.74 o 
  -1   1   8     4198.08     4241.75     82.10 o 
   0   1   8      378.66      407.90     25.33 o 
   1   1   8      474.25      376.58     31.16 o 
   2   1   8      639.55      634.09     44.49 o 
   3   1   8     3348.64     3288.63     99.99 o 
   4   1   8     1519.09     1612.56     72.21 o 
   5   1   8      608.93      542.99     48.85 o 
   6   1   8       35.16       10.84     21.30 o 
   7   1   8      743.82      662.29     57.79 o 
   8   1   8        1.93      -27.70     27.70 o 
   9   1   8       61.14       74.03     48.77 o 
 -16   2   8     1708.12     1072.62    156.81 o 
 -15   2   8     1214.63     1302.80    158.95 o 
 -14   2   8       89.69      130.36     35.92 o 
 -13   2   8     3040.86     3482.94    226.13 o 
 -12   2   8     2977.26     2787.00    116.55 o 
 -11   2   8       21.74       31.82     18.38 o 
 -10   2   8     1056.06      953.31     59.75 o 
  -9   2   8     7017.34     7119.79    171.01 o 
  -8   2   8     3640.58     3389.61    182.90 o 
  -7   2   8      593.27      579.08     50.50 o 
  -6   2   8     5347.75     5644.40    157.02 o 
  -5   2   8      548.28      568.09     31.33 o 
  -4   2   8      120.39      112.72     15.03 o 
  -3   2   8       92.37       69.75     13.03 o 
  -2   2   8    10344.74    10718.18    154.74 o 
  -1   2   8     1302.02     1261.27     42.47 o 
   0   2   8      819.20      760.74     41.16 o 
   1   2   8        8.27       15.02     10.02 o 
   2   2   8     7847.54     7968.65    161.51 o 
   3   2   8     1397.23     1375.51     63.85 o 
   4   2   8     2363.18     2614.60     92.40 o 
   5   2   8     3272.14     3185.92    107.32 o 
   6   2   8     2604.28     2582.96    100.79 o 
   7   2   8      118.38      128.94     40.23 o 
   8   2   8     3583.78     3879.59    218.79 o 
   9   2   8      292.98      318.91     62.38 o 
 -16   3   8      132.63       50.05     91.89 o 
 -15   3   8      793.73      776.52    125.81 o 
 -14   3   8       41.40       57.74     27.87 o 
 -13   3   8       13.63       22.61     25.21 o 
 -12   3   8     1697.69     1759.25     93.32 o 
 -11   3   8      601.92      654.13     66.81 o 
 -10   3   8      963.31      915.87     59.79 o 
  -9   3   8     7582.55     7954.43    181.89 o 
  -8   3   8      739.05      736.81     43.57 o 
  -7   3   8      850.92      776.96     41.67 o 
  -6   3   8     5415.00     5529.92    113.89 o 
  -5   3   8    15535.40    15276.84    226.27 o 
  -4   3   8    11576.00    11909.24    186.18 o 
  -3   3   8     8215.49     8622.00    133.25 o 
  -2   3   8    10283.55    11074.66    160.24 o 
  -1   3   8      785.99      778.60     34.20 o 
   0   3   8     9747.20    10271.10    157.78 o 
   1   3   8     3000.99     3105.36     76.80 o 
   2   3   8      620.85      707.03     37.85 o 
   3   3   8     3195.00     3137.85     97.62 o 
   4   3   8      654.50      520.30     45.36 o 
   5   3   8        2.21       -5.24     16.81 o 
   6   3   8     1403.88     1441.48     86.41 o 
   7   3   8      206.15      206.07     43.72 o 
   8   3   8      163.45      188.79     47.54 o 
   9   3   8      891.83     1027.09     87.36 o 
 -16   4   8       74.35        3.67     32.62 o 
 -15   4   8      697.77      666.86    122.57 o 
 -14   4   8        4.25       -9.26     23.34 o 
 -13   4   8       46.73       69.07     29.59 o 
 -12   4   8     2452.22     2438.68    111.45 o 
 -11   4   8     8682.30     9042.40    274.30 o 
 -10   4   8     3218.46     3284.22    143.82 o 
  -9   4   8     1267.33     1441.23    144.90 o 
  -8   4   8      199.78      171.52     27.76 o 
  -7   4   8     1836.31     1674.53     48.57 o 
  -6   4   8      135.26      111.15     17.44 o 
  -5   4   8      841.79      817.79     37.30 o 
  -4   4   8       72.21       53.54     13.44 o 
  -3   4   8    10019.45    10463.06    212.86 o 
  -2   4   8      189.25      140.10     17.35 o 
  -1   4   8      211.26      199.49     20.88 o 
   0   4   8      231.97      183.95     21.25 o 
   1   4   8     2449.52     2514.42     69.82 o 
   2   4   8     2374.51     2311.74     69.26 o 
   3   4   8    14275.98    14318.53    219.39 o 
   4   4   8       82.62       96.12     24.70 o 
   5   4   8     2828.06     2816.97    115.94 o 
   6   4   8     1568.36     1439.39     87.98 o 
   7   4   8     2928.95     3240.44    170.53 o 
   8   4   8      296.42      250.47     63.99 o 
   9   4   8     2653.00     3456.35    192.00 o 
 -15   5   8     1628.64     1792.14    107.49 o 
 -14   5   8      963.82      999.19     78.86 o 
 -13   5   8      234.42      238.18     44.39 o 
 -12   5   8       54.95      117.30     52.87 o 
 -11   5   8        4.31        0.40     20.49 o 
 -10   5   8     5690.15     5577.19    195.65 o 
  -9   5   8      420.65      354.86     37.19 o 
  -8   5   8     8789.67     9180.80    179.82 o 
  -7   5   8      953.71     1048.98     41.43 o 
  -6   5   8     2520.50     2529.64     54.42 o 
  -5   5   8      121.11      130.16     14.23 o 
  -4   5   8    10491.66    10877.08    154.12 o 
  -3   5   8      988.50     1010.48     33.41 o 
  -2   5   8     5753.72     6095.57    107.02 o 
  -1   5   8     2547.82     2514.90     78.74 o 
   0   5   8     7625.51     7533.46    153.32 o 
   1   5   8     6096.23     6092.79    138.38 o 
   2   5   8      488.30      458.37     39.81 o 
   3   5   8     6404.57     6520.60    153.04 o 
   4   5   8      538.89      579.10     66.21 o 
   5   5   8       55.70       14.53     31.65 o 
   6   5   8     1401.43     1520.38    180.83 o 
   7   5   8      822.36     1071.64    117.37 o 
   8   5   8        2.20      -36.84     36.84 o 
 -15   6   8     2150.12     2607.84    132.02 o 
 -14   6   8      171.56      130.38     37.34 o 
 -13   6   8     2894.49     3228.82    169.17 o 
 -12   6   8       46.94       83.80     34.90 o 
 -11   6   8      854.33      851.35     61.09 o 
 -10   6   8        6.31        3.70     16.25 o 
  -9   6   8      746.36      763.65     48.29 o 
  -8   6   8     4822.55     4551.17    116.84 o 
  -7   6   8     2958.17     2931.66    113.34 o 
  -6   6   8     1681.41     1706.47     77.08 o 
  -5   6   8     1802.30     1889.62     61.41 o 
  -4   6   8     3816.39     3753.27     90.96 o 
  -3   6   8        5.41        6.03     12.97 o 
  -2   6   8     2861.62     2933.57     84.19 o 
  -1   6   8     2865.37     2916.49     95.46 o 
   0   6   8      550.88      529.18     56.55 o 
   1   6   8      309.59      316.64     37.24 o 
   2   6   8     2146.58     2081.78     93.41 o 
   3   6   8      759.38      795.85     59.77 o 
   4   6   8        0.34       15.32     21.59 o 
   5   6   8     4745.67     4967.34    201.90 o 
   6   6   8      310.52      270.67     59.49 o 
   7   6   8      882.71      978.10    130.26 o 
   8   6   8     1726.38     1936.96    139.93 o 
 -15   7   8       17.71       30.65     30.79 o 
 -14   7   8      182.54       95.31     56.01 o 
 -13   7   8     1407.18     1499.45    116.94 o 
 -12   7   8     2835.50     2975.26    135.73 o 
 -11   7   8       17.28       48.85     23.77 o 
 -10   7   8        6.60        6.53     17.79 o 
  -9   7   8     1087.42     1036.40     70.60 o 
  -8   7   8    13049.47    13576.15    292.16 o 
  -7   7   8     5776.63     5527.45    159.43 o 
  -6   7   8     2302.68     2242.40     92.34 o 
  -5   7   8      500.23      543.29     57.44 o 
  -4   7   8       52.34       35.91     17.39 o 
  -3   7   8      138.55      125.21     34.01 o 
  -2   7   8    10810.27    11292.50    306.86 o 
  -1   7   8     4714.04     4910.24    145.83 o 
   0   7   8     1100.59     1003.66     63.99 o 
   1   7   8      416.95      436.65     48.77 o 
   2   7   8      282.51      324.59     47.29 o 
   3   7   8      514.76      481.81     54.97 o 
   4   7   8      871.09      891.02     83.21 o 
   5   7   8        1.51        7.36     36.38 o 
   6   7   8      205.29      291.74     67.87 o 
   7   7   8        2.51      -30.41     39.93 o 
   8   7   8        0.64       12.60     57.85 o 
 -14   8   8     2511.25     2916.44    170.11 o 
 -13   8   8      462.50      376.97     58.51 o 
 -12   8   8      157.81       96.06     33.69 o 
 -11   8   8       73.15      102.22     32.60 o 
 -10   8   8      273.06      254.15     45.29 o 
  -9   8   8      307.92      272.17     44.56 o 
  -8   8   8     1871.79     1844.31     93.70 o 
  -7   8   8      438.18      419.30     46.01 o 
  -6   8   8       10.67       32.02     18.89 o 
  -5   8   8      305.28      309.14     57.84 o 
  -4   8   8        0.21       -0.86     14.41 o 
  -3   8   8       16.68       13.65     25.76 o 
  -2   8   8      340.92      387.90     61.73 o 
  -1   8   8     1280.37     1324.97    120.33 o 
   0   8   8     3569.41     3518.12    196.67 o 
   1   8   8      440.90      483.91     51.44 o 
   2   8   8        7.02       40.01     23.43 o 
   3   8   8      789.83      850.78    110.31 o 
   4   8   8     1114.02     1151.30     87.16 o 
   5   8   8     1394.13     1749.60    116.62 o 
   6   8   8      652.26      736.71    116.69 o 
 -14   9   8      228.61      176.66     39.87 o 
 -13   9   8     1115.93      998.76    102.84 o 
 -12   9   8      180.76       47.77     44.26 o 
 -11   9   8      307.91      358.93     57.62 o 
 -10   9   8     3023.58     3056.38    147.42 o 
  -9   9   8      336.97      368.74     52.96 o 
  -8   9   8      875.51      712.70     59.92 o 
  -7   9   8    11118.71    11113.19    262.06 o 
  -6   9   8      388.32      315.37     45.24 o 
  -5   9   8      120.88      163.49     32.33 o 
  -4   9   8     2141.28     2026.50    127.42 o 
  -3   9   8     3290.22     3245.88    162.56 o 
  -2   9   8      430.54      405.62     66.17 o 
  -1   9   8     7560.72     7769.37    262.04 o 
   0   9   8     3183.72     3197.37    124.26 o 
   1   9   8      642.69      586.08     56.36 o 
   2   9   8      965.10      786.07     85.04 o 
   3   9   8     1040.96     1151.46     79.59 o 
   4   9   8      683.08      640.07     76.64 o 
   5   9   8       51.69       36.01     30.59 o 
   6   9   8      150.29       38.99     51.47 o 
   7   9   8      158.11      -42.50     42.50 o 
 -13  10   8      151.21       65.57     31.39 o 
 -11  10   8      375.30      383.46     71.66 o 
 -10  10   8     1337.41     1359.22     90.86 o 
  -9  10   8       38.57       20.08     22.69 o 
  -8  10   8      354.89      411.00     57.20 o 
  -7  10   8       85.68       98.97     31.69 o 
  -6  10   8       37.14        8.78     19.85 o 
  -5  10   8      119.24       83.31     26.60 o 
  -4  10   8       96.32       90.56     39.57 o 
  -3  10   8     2755.76     3056.73    156.76 o 
  -2  10   8      642.54      692.69     77.66 o 
  -1  10   8        0.30       -4.80     24.40 o 
   0  10   8       18.75       -9.81     20.94 o 
   1  10   8       75.56       93.59     32.62 o 
   2  10   8     6788.77     7287.34    209.19 o 
   3  10   8      600.12      642.89     65.12 o 
   4  10   8     1755.80     1876.46    170.36 o 
   5  10   8       73.92       42.82     41.42 o 
 -12  11   8        6.67      -11.39     26.14 o 
 -11  11   8      342.58      132.33    107.38 o 
 -10  11   8       43.40       36.20     27.55 o 
  -9  11   8     3341.97     3517.37    177.34 o 
  -8  11   8        2.18       -5.45     22.83 o 
  -7  11   8       47.19       56.64     28.17 o 
  -6  11   8       29.73        6.16     23.21 o 
  -5  11   8    10548.77    10193.65    433.77 o 
  -4  11   8       44.94       22.70     31.13 o 
  -3  11   8     1671.95     1528.80    115.03 o 
  -2  11   8      143.53       70.61     38.90 o 
  -1  11   8       67.50       42.36     40.27 o 
   0  11   8      304.45      291.18     47.66 o 
   1  11   8     7841.97     8010.46    224.98 o 
   2  11   8       90.47       79.95     33.27 o 
   3  11   8       10.95       15.68     31.12 o 
   4  11   8       25.92       23.88     36.87 o 
   5  11   8      180.98       60.72     39.12 o 
 -11  12   8      561.39      649.79    101.36 o 
 -10  12   8     1089.71     1267.44    111.83 o 
  -9  12   8      584.70      649.05     80.68 o 
  -8  12   8      863.81      906.62     91.11 o 
  -7  12   8      497.40      464.70     71.74 o 
  -6  12   8      313.87      358.31     69.83 o 
  -5  12   8      118.57       51.72     57.10 o 
  -4  12   8       38.81        2.98     27.69 o 
  -3  12   8     3520.37     3726.78    188.20 o 
  -2  12   8       48.99       35.18     34.49 o 
  -1  12   8       97.72       73.46     41.29 o 
   0  12   8      405.58      365.39     56.40 o 
   1  12   8       88.77       54.74     34.35 o 
   2  12   8     2526.56     2762.45    156.82 o 
   3  12   8     1078.74     1187.04    166.54 o 
   4  12   8      503.48      171.20    204.50 o 
 -10  13   8     1349.41     1489.00    125.30 o 
  -9  13   8       15.84       18.69     30.27 o 
  -8  13   8       48.94       42.41     34.69 o 
  -7  13   8     1334.30     1457.80    162.73 o 
  -6  13   8     1103.52      997.12    140.26 o 
  -5  13   8     1009.52      875.89    131.02 o 
  -4  13   8      572.48      644.04     82.49 o 
  -3  13   8      285.80      226.53     59.04 o 
  -2  13   8       16.30       15.65     36.41 o 
  -1  13   8     1954.36     2038.08    178.87 o 
   0  13   8      634.26      707.77     71.84 o 
   1  13   8       83.96       81.18     36.83 o 
   2  13   8      271.03      253.23     70.83 o 
   3  13   8      565.25      478.78    300.34 o 
  -9  14   8      803.41      833.66    141.03 o 
  -8  14   8     1460.83     1311.37    161.34 o 
  -7  14   8      116.84       41.25     40.98 o 
  -6  14   8      717.10      496.44    121.04 o 
  -5  14   8        1.16       22.26     32.76 o 
  -4  14   8      201.83       26.62     37.52 o 
  -3  14   8        5.83       16.35     31.03 o 
  -2  14   8      615.34      729.09    126.66 o 
  -1  14   8      147.46       58.63     43.32 o 
   0  14   8      688.26      802.20     77.00 o 
   1  14   8      725.67      675.18     80.17 o 
   2  14   8       10.06      -32.50     40.66 o 
  -7  15   8        5.43       20.56     37.02 o 
  -6  15   8     1981.55     2163.05    212.76 o 
  -5  15   8      498.57      235.93    277.11 o 
  -4  15   8       46.91       27.41     82.89 o 
  -3  15   8       19.87      -18.23     35.58 o 
  -2  15   8     1155.58     1077.33    158.80 o 
  -1  15   8       23.67      -27.67     39.69 o 
   0  15   8      365.76      222.15    206.48 o 
 -15   0   9        2.51       51.29     43.67 o 
 -13   0   9       10.74       29.06     33.30 o 
 -11   0   9        0.14        4.89     20.54 o 
  -9   0   9       56.42       43.97     34.23 o 
  -7   0   9      696.70      661.70     77.78 o 
  -5   0   9       26.33       32.30     16.71 o 
  -3   0   9        0.27        1.84      9.95 o 
  -1   0   9      192.12      132.20     31.00 o 
   1   0   9       16.67       46.15     23.58 o 
   3   0   9      381.56      394.85     59.97 o 
   5   0   9      328.93      347.99     68.12 o 
   7   0   9       24.08       82.54     42.98 o 
 -16   1   9      126.00       10.54     29.46 o 
 -15   1   9        0.49      -11.44     35.70 o 
 -14   1   9       95.35      164.75     40.86 o 
 -13   1   9      113.83       87.69     32.60 o 
 -12   1   9      222.96      199.42     33.61 o 
 -11   1   9      137.07       94.96     34.69 o 
 -10   1   9       54.38       39.57     21.13 o 
  -9   1   9        6.65       -8.23     16.24 o 
  -8   1   9      153.42      197.40     37.91 o 
  -7   1   9        6.51       -0.36     10.53 o 
  -6   1   9      479.65      430.88     34.64 o 
  -5   1   9      652.08      641.90     31.64 o 
  -4   1   9      536.37      516.20     24.10 o 
  -3   1   9     1251.16     1287.12     43.09 o 
  -2   1   9        2.56       -3.46      7.80 o 
  -1   1   9      339.54      284.14     30.44 o 
   0   1   9       35.98       40.18     15.02 o 
   1   1   9     1489.86     1294.46     59.53 o 
   2   1   9      443.61      358.65     39.81 o 
   3   1   9      449.37      331.81     40.27 o 
   4   1   9       33.49        1.33     19.82 o 
   5   1   9       46.20       45.09     24.24 o 
   6   1   9        1.64        5.62     22.28 o 
   7   1   9       23.11        4.46     30.03 o 
   8   1   9        0.44      -16.21     31.43 o 
 -16   2   9       51.83       46.26     34.90 o 
 -15   2   9       27.28       27.97     27.15 o 
 -14   2   9       20.34       37.35     25.32 o 
 -13   2   9        1.47       10.41     21.97 o 
 -12   2   9        9.09      -15.82     15.82 o 
 -11   2   9        0.50        1.27     18.11 o 
 -10   2   9        0.13       -4.46     15.07 o 
  -9   2   9        7.12       28.03     19.26 o 
  -8   2   9       43.89       51.18     16.14 o 
  -7   2   9      766.36      871.54     47.33 o 
  -6   2   9      210.30      197.53     23.75 o 
  -5   2   9      235.15      245.46     24.91 o 
  -4   2   9       53.65       57.25     12.39 o 
  -3   2   9      447.14      395.04     32.05 o 
  -2   2   9      627.97      618.30     31.21 o 
  -1   2   9        4.38        9.79     11.62 o 
   0   2   9     1412.26     1280.47     56.66 o 
   1   2   9       19.13       18.59     15.48 o 
   2   2   9      121.97       89.28     22.75 o 
   3   2   9      121.57      107.21     25.56 o 
   4   2   9       47.16       12.74     18.72 o 
   5   2   9      162.49      140.00     31.87 o 
   6   2   9        6.06        8.46     22.75 o 
   7   2   9       21.22       51.09     35.57 o 
   8   2   9       31.93       70.82     39.27 o 
 -16   3   9        7.71       28.45     32.67 o 
 -15   3   9       85.04       33.56     37.40 o 
 -14   3   9      171.76      112.88     48.18 o 
 -13   3   9      146.25      123.65     45.56 o 
 -12   3   9       28.40       21.22     37.93 o 
 -11   3   9       85.34       61.16     25.21 o 
 -10   3   9      221.94      253.95     37.48 o 
  -9   3   9        4.54       -9.12     13.74 o 
  -8   3   9       14.65       16.37     20.66 o 
  -7   3   9      477.57      483.51     32.03 o 
  -6   3   9       86.41       82.32     16.39 o 
  -5   3   9       73.40       66.43     15.37 o 
  -4   3   9      697.03      764.24     34.41 o 
  -3   3   9      132.22       96.48     15.69 o 
  -2   3   9       67.97       50.55     12.76 o 
  -1   3   9      225.57      205.80     21.83 o 
   0   3   9      187.37      178.69     27.18 o 
   1   3   9        0.17        0.23     14.24 o 
   2   3   9     1002.07      979.16     70.04 o 
   3   3   9      694.40      631.70     47.73 o 
   4   3   9       44.37       26.15     20.29 o 
   5   3   9        6.38       -4.68     20.67 o 
   6   3   9      217.34      179.37     42.13 o 
   7   3   9       52.27       55.65     42.49 o 
   8   3   9       25.81       74.18     50.27 o 
 -16   4   9      155.11       95.96    148.12 o 
 -15   4   9       46.46       39.50     28.17 o 
 -14   4   9        2.82        4.41     24.22 o 
 -13   4   9       66.44       70.87     30.09 o 
 -12   4   9      132.83      113.73     38.49 o 
 -11   4   9        2.64       19.94     20.34 o 
 -10   4   9       46.24       26.17     24.10 o 
  -9   4   9      651.94      772.21     51.67 o 
  -8   4   9        4.48       10.81     11.79 o 
  -7   4   9      182.53      148.21     30.78 o 
  -6   4   9      158.81      151.27     21.23 o 
  -5   4   9      145.35      133.56     20.03 o 
  -4   4   9       15.09       11.88     11.46 o 
  -3   4   9      148.11      124.22     17.91 o 
  -2   4   9        4.71        9.52     10.34 o 
  -1   4   9      629.23      641.41     34.17 o 
   0   4   9      265.87      277.57     28.37 o 
   1   4   9      297.50      313.78     34.00 o 
   2   4   9      918.51      927.17     53.41 o 
   3   4   9       83.84       83.65     39.08 o 
   4   4   9      180.66      119.42     36.10 o 
   5   4   9      103.49       87.30     40.84 o 
   6   4   9      154.47      172.35     62.15 o 
   7   4   9       70.33      112.29     59.91 o 
   8   4   9      110.18       94.67     55.81 o 
 -15   5   9       83.46       35.95     38.28 o 
 -14   5   9        9.00        5.48     21.83 o 
 -13   5   9       47.33       38.58     27.52 o 
 -12   5   9      161.58      211.37     50.76 o 
 -11   5   9       25.87       40.94     27.02 o 
 -10   5   9        3.33       -1.28     16.40 o 
  -9   5   9       41.33       21.59     17.54 o 
  -8   5   9      146.32      157.09     23.64 o 
  -7   5   9        1.70      -13.65     14.25 o 
  -6   5   9      127.43       96.02     22.28 o 
  -5   5   9        1.79       12.39     13.91 o 
  -4   5   9      151.91      104.31     23.15 o 
  -3   5   9        0.23       -4.51     11.30 o 
  -2   5   9      158.63      188.16     27.17 o 
  -1   5   9      339.78      333.31     34.30 o 
   0   5   9       17.86       10.54     15.77 o 
   1   5   9      188.00      167.19     28.41 o 
   2   5   9      824.74      793.70     62.91 o 
   3   5   9        2.55       -0.75     22.56 o 
   4   5   9      459.65      481.08    103.76 o 
   5   5   9       16.14       32.90     33.01 o 
   6   5   9        5.11       32.23     38.23 o 
   7   5   9        9.82       41.29     41.20 o 
 -15   6   9      187.58      174.68     83.37 o 
 -14   6   9        5.62        4.25     27.54 o 
 -13   6   9      135.44      107.61     44.19 o 
 -12   6   9       23.80       21.43     32.52 o 
 -11   6   9      417.10      404.11     70.20 o 
 -10   6   9       31.35       26.06     24.55 o 
  -9   6   9       86.45      103.58     29.55 o 
  -8   6   9      101.90       97.93     26.54 o 
  -7   6   9     2331.87     2306.16     94.09 o 
  -6   6   9       93.70       64.95     24.83 o 
  -5   6   9       29.76       35.91     17.05 o 
  -4   6   9       63.00       62.47     19.88 o 
  -3   6   9      213.48      178.14     30.76 o 
  -2   6   9      205.09      206.83     28.49 o 
  -1   6   9       25.78       11.89     15.82 o 
   0   6   9       11.46       26.91     16.20 o 
   1   6   9       26.51       19.76     18.12 o 
   2   6   9       65.86       44.20     29.82 o 
   3   6   9       16.12       10.98     26.09 o 
   4   6   9       85.03      106.06     43.28 o 
   5   6   9      337.05      372.04     68.38 o 
   6   6   9       11.40        5.27     47.71 o 
   7   6   9       11.71       -4.65     50.50 o 
 -15   7   9       25.16       19.47     29.20 o 
 -14   7   9        6.54       18.68     25.50 o 
 -12   7   9       15.68       42.63     31.96 o 
 -11   7   9        4.10       31.24     23.67 o 
 -10   7   9        0.67      -17.48     17.48 o 
  -9   7   9      515.85      534.22     53.96 o 
  -8   7   9      231.99      223.46     39.25 o 
  -7   7   9       27.64        4.88     17.02 o 
  -6   7   9     1131.06     1234.93     67.57 o 
  -5   7   9       36.89       57.98     28.71 o 
  -4   7   9      652.83      632.91     50.52 o 
  -3   7   9        1.34       -6.16     18.10 o 
  -2   7   9      216.59      188.32     28.94 o 
  -1   7   9       87.83      104.40     25.37 o 
   0   7   9     1486.60     1585.56     84.01 o 
   1   7   9       88.94       97.54     29.52 o 
   2   7   9       19.99       41.47     24.20 o 
   3   7   9      230.05      314.91     60.58 o 
   4   7   9      238.02      288.95     63.53 o 
   5   7   9       18.24       80.69     42.07 o 
   6   7   9       47.06       32.37     42.92 o 
   7   7   9       62.94      136.14     70.72 o 
 -14   8   9        7.87        6.35     26.68 o 
 -12   8   9       66.02       33.27     25.97 o 
 -11   8   9       75.19       67.01     31.17 o 
 -10   8   9      110.74      140.83     36.57 o 
  -9   8   9      457.43      429.70     52.85 o 
  -8   8   9      994.58     1052.27     73.13 o 
  -7   8   9      194.58      232.77     40.26 o 
  -6   8   9      892.45      894.75     60.79 o 
  -5   8   9      114.16       97.01     35.95 o 
  -4   8   9       36.99       17.18     29.37 o 
  -3   8   9       43.01       68.01     29.33 o 
  -2   8   9      707.73      738.03     85.02 o 
  -1   8   9      106.03       92.23     29.36 o 
   0   8   9        0.79        6.21     20.31 o 
   1   8   9       20.14        8.95     22.18 o 
   2   8   9        0.97       -3.13     21.88 o 
   3   8   9       19.27       18.43     26.58 o 
   4   8   9        0.33       36.39     33.02 o 
   5   8   9       16.36       29.96     37.74 o 
   6   8   9      100.52      108.47     49.92 o 
 -14   9   9       71.90        5.81     39.14 o 
 -13   9   9       12.02      -13.16     26.07 o 
 -12   9   9      139.80       29.92     33.39 o 
 -11   9   9       79.41       69.14     32.78 o 
 -10   9   9      269.82      332.73     63.33 o 
  -9   9   9       15.52       21.09     20.74 o 
  -8   9   9     1210.32     1016.98     72.48 o 
  -7   9   9       20.44        5.19     18.95 o 
  -6   9   9       21.51       56.84     31.33 o 
  -5   9   9      687.55      589.49     69.39 o 
  -4   9   9      111.62      162.76     42.02 o 
  -3   9   9       35.07       87.18     33.69 o 
  -2   9   9      389.09      480.78     68.85 o 
  -1   9   9      404.12      395.32     50.08 o 
   0   9   9      145.28      119.15     34.09 o 
   1   9   9     1047.67     1146.54     78.81 o 
   2   9   9      185.63      229.91     46.93 o 
   3   9   9      242.08      193.16     61.70 o 
   4   9   9       19.08       19.96     32.21 o 
   5   9   9      432.85      173.77    227.65 o 
   6   9   9      245.23      -35.47     49.31 o 
 -13  10   9        0.51       -4.55     25.30 o 
 -12  10   9       67.99        8.40     25.18 o 
 -11  10   9        1.12       10.71     24.42 o 
 -10  10   9      788.82      838.42     87.73 o 
  -9  10   9       26.01       41.08     29.49 o 
  -8  10   9      149.66      169.46     38.20 o 
  -7  10   9      184.53      137.41     46.41 o 
  -6  10   9      310.97      404.45     70.99 o 
  -5  10   9      154.16      128.18     44.81 o 
  -4  10   9      741.92      792.27    159.36 o 
  -3  10   9       38.96       46.99     34.61 o 
  -2  10   9      205.82      136.28     46.56 o 
  -1  10   9      111.93       78.56     30.66 o 
   0  10   9      601.08      613.80     60.34 o 
   1  10   9        0.38       11.15     25.27 o 
   2  10   9       14.67       14.21     26.80 o 
   3  10   9        6.91       40.38     27.81 o 
   4  10   9       15.70       14.74     38.23 o 
   5  10   9       33.52      -36.11     47.66 o 
 -12  11   9        2.27       34.88     29.56 o 
 -11  11   9      406.84      161.97    266.76 o 
 -10  11   9        1.14       -9.38     24.49 o 
  -9  11   9       41.06       47.94     30.93 o 
  -8  11   9       17.42       12.66     32.14 o 
  -7  11   9       74.08       86.50     42.06 o 
  -6  11   9        6.43      -11.82     24.98 o 
  -5  11   9        1.18        3.15     24.72 o 
  -4  11   9       93.99       63.68     38.28 o 
  -3  11   9     1151.79     1206.80    106.81 o 
  -2  11   9        2.35       37.07     32.64 o 
  -1  11   9      543.41      588.44     63.07 o 
   0  11   9        8.27       27.30     27.59 o 
   1  11   9      652.01      819.81    195.61 o 
   2  11   9       98.54       55.87     41.56 o 
   3  11   9      718.32      980.14    100.52 o 
   4  11   9       22.95       35.93     41.09 o 
 -11  12   9       44.77        6.38     27.87 o 
 -10  12   9      677.92      612.46     86.91 o 
  -9  12   9      431.44       98.57    152.14 o 
  -8  12   9      584.14      679.03    120.38 o 
  -7  12   9      172.03      179.70     52.99 o 
  -6  12   9       99.98       99.52     45.17 o 
  -5  12   9      358.91      523.79    158.02 o 
  -4  12   9      643.35      765.48     90.52 o 
  -3  12   9        1.25       20.12     34.56 o 
  -2  12   9      387.48      467.22     82.33 o 
  -1  12   9       22.50        9.62     26.72 o 
   0  12   9       81.06       44.40     33.50 o 
   1  12   9        0.69       29.67     24.93 o 
   2  12   9        3.77       -2.11     36.35 o 
   3  12   9       33.09       77.59     82.88 o 
 -10  13   9      223.86       51.33    148.46 o 
  -9  13   9      145.88       20.92     68.33 o 
  -8  13   9      559.68      214.07    247.58 o 
  -7  13   9      118.46       70.28     65.28 o 
  -6  13   9        1.68       39.32     34.71 o 
  -5  13   9      487.07      145.24    154.06 o 
  -4  13   9      232.41      204.16     61.84 o 
  -3  13   9       33.32       27.73     35.65 o 
  -2  13   9      258.14      318.35     83.06 o 
  -1  13   9      739.54      776.05     89.57 o 
   0  13   9       98.78       25.57     30.86 o 
   1  13   9      186.57       87.15     38.38 o 
   2  13   9      115.49       85.06     70.35 o 
  -8  14   9       47.32       12.21     38.89 o 
  -7  14   9      536.00      587.10    134.03 o 
  -6  14   9      152.56      126.37    115.26 o 
  -5  14   9      256.90       73.97    107.57 o 
  -4  14   9       23.76       -0.12     32.38 o 
  -3  14   9      105.90       48.37     58.33 o 
  -2  14   9      216.91      228.36     71.72 o 
  -1  14   9        1.35        8.10     31.79 o 
   0  14   9        9.49      -15.51     30.65 o 
  -5  15   9      361.55      498.93    129.07 o 
  -4  15   9        4.34      -11.35     69.87 o 
  -3  15   9       26.87       -2.39     59.00 o 
 -16   0  10        5.01       16.18     43.14 o 
 -14   0  10      302.92      319.87     63.96 o 
 -12   0  10     2534.91     2911.52    215.71 o 
 -10   0  10     5092.28     5406.86    273.28 o 
  -8   0  10       64.28       60.96     22.22 o 
  -6   0  10    31570.13    32347.42    638.10 o 
  -4   0  10     9006.80     8837.63    232.68 o 
  -2   0  10     6321.09     6421.22    195.59 o 
   0   0  10     2847.28     3068.60    134.04 o 
   2   0  10     7056.89     6705.09    224.79 o 
   4   0  10      668.40      549.44     67.20 o 
   6   0  10      131.02      157.94     55.33 o 
 -16   1  10       77.44       34.98     39.98 o 
 -15   1  10      865.54     1126.13    152.64 o 
 -14   1  10       12.90       27.36     25.79 o 
 -13   1  10     7589.54     8437.62    288.62 o 
 -12   1  10     2072.17     2405.40     94.75 o 
 -11   1  10     2700.22     2782.83    113.03 o 
 -10   1  10     1949.83     2021.30    111.45 o 
  -9   1  10      561.84      499.72     41.71 o 
  -8   1  10     4859.64     5052.40    134.54 o 
  -7   1  10     3919.62     3864.90     97.62 o 
  -6   1  10     1920.97     1732.33     55.08 o 
  -5   1  10      366.21      344.64     25.88 o 
  -4   1  10     1248.09     1272.59     51.43 o 
  -3   1  10       25.16       21.17     12.81 o 
  -2   1  10     4629.08     4776.84    115.16 o 
  -1   1  10      830.42      815.63     47.68 o 
   0   1  10       59.08       69.40     21.20 o 
   1   1  10    10462.51    10865.21    207.98 o 
   2   1  10      544.72      594.42     46.45 o 
   3   1  10     1247.89     1364.49     70.28 o 
   4   1  10      322.04      313.19     43.03 o 
   5   1  10      383.00      396.65     48.85 o 
   6   1  10      835.26      834.61     64.25 o 
   7   1  10     1270.75     1491.90     87.76 o 
 -16   2  10      865.61      892.39    149.00 o 
 -15   2  10        5.87      -12.94     22.84 o 
 -14   2  10      987.19      951.58    135.07 o 
 -13   2  10      406.43      321.14     52.54 o 
 -12   2  10      309.49      347.98     50.06 o 
 -11   2  10     2967.69     3277.86    173.51 o 
 -10   2  10     1325.63     1356.14     92.60 o 
  -9   2  10      480.08      496.98     74.36 o 
  -8   2  10     3681.98     3883.90    113.09 o 
  -7   2  10       57.06       65.42     17.03 o 
  -6   2  10     3063.67     2983.71     89.34 o 
  -5   2  10     3594.62     3485.46     80.87 o 
  -4   2  10     8626.14     8964.91    145.55 o 
  -3   2  10      335.49      283.98     31.86 o 
  -2   2  10     3604.56     3523.98     96.81 o 
  -1   2  10    10564.53    10812.83    197.26 o 
   0   2  10       24.32       49.20     18.48 o 
   1   2  10      567.65      618.12     45.49 o 
   2   2  10     8173.37     8015.09    176.73 o 
   3   2  10      325.06      295.27     40.54 o 
   4   2  10      541.64      529.66     52.52 o 
   5   2  10      952.35      992.86     65.98 o 
   6   2  10       41.59      -23.14     23.14 o 
   7   2  10       17.65       20.46     43.93 o 
 -16   3  10      459.32      524.39    137.42 o 
 -13   3  10       91.89       59.53     29.28 o 
 -12   3  10      546.09      622.87     71.37 o 
 -11   3  10      186.98      211.82     38.45 o 
 -10   3  10      789.26      787.56     71.02 o 
  -9   3  10     8931.24     9368.37    267.34 o 
  -8   3  10     1549.30     1385.18     56.58 o 
  -7   3  10     3238.56     3229.56     87.98 o 
  -6   3  10      592.31      566.09     35.97 o 
  -5   3  10     2018.54     2044.88     60.63 o 
  -4   3  10        0.75        1.27      9.77 o 
  -3   3  10      291.78      264.83     25.99 o 
  -2   3  10      111.75      110.57     21.75 o 
  -1   3  10     1175.99     1159.22     57.81 o 
   0   3  10       43.08       43.63     22.30 o 
   1   3  10       13.95        7.29     16.40 o 
   2   3  10      302.27      263.20     36.68 o 
   3   3  10     3818.34     3850.15    119.68 o 
   4   3  10     1896.96     1823.23     99.91 o 
   5   3  10     1559.31     1625.98     98.70 o 
   6   3  10      801.34      732.72     88.99 o 
   7   3  10        3.77        9.32     42.87 o 
 -15   4  10       32.09       19.96     28.03 o 
 -14   4  10       33.63       30.23     24.77 o 
 -13   4  10      328.10      362.42     94.83 o 
 -12   4  10       11.13      -10.92     23.23 o 
 -11   4  10      282.40      294.28     63.66 o 
 -10   4  10        0.78       15.52     18.80 o 
  -9   4  10    10716.96    11340.98    336.66 o 
  -8   4  10      346.19      368.89     34.59 o 
  -7   4  10     1103.75     1074.60     49.08 o 
  -6   4  10     2588.82     2699.51     77.85 o 
  -5   4  10      180.01      164.53     23.41 o 
  -4   4  10     1250.33     1202.17     46.28 o 
  -3   4  10    19179.41    19060.19    291.45 o 
  -2   4  10       84.54       81.37     21.93 o 
  -1   4  10      378.85      362.21     47.78 o 
   0   4  10     1875.70     1853.49     88.93 o 
   1   4  10     3591.39     3777.28    133.57 o 
   2   4  10     1052.73      933.24     67.90 o 
   3   4  10     2004.94     2069.72    104.88 o 
   4   4  10      128.21      131.10     40.07 o 
   5   4  10        6.64       40.08     37.32 o 
   6   4  10       23.54       -2.69     35.10 o 
   7   4  10     1031.85     1468.39    127.61 o 
 -15   5  10      664.00      948.89    141.21 o 
 -13   5  10      300.09      376.45     68.25 o 
 -12   5  10      255.74      269.32     56.54 o 
 -11   5  10      208.39      168.30     45.75 o 
 -10   5  10     2461.95     2563.83    140.32 o 
  -9   5  10      707.82      628.56     68.94 o 
  -8   5  10     2045.00     2055.03    116.54 o 
  -7   5  10     1514.05     1527.02     98.79 o 
  -6   5  10      191.20      179.27     29.80 o 
  -5   5  10      253.14      220.05     33.27 o 
  -4   5  10      587.14      628.36     41.85 o 
  -3   5  10        4.65       -5.15     14.77 o 
  -2   5  10     2324.44     2266.39     80.49 o 
  -1   5  10     2882.82     2769.86    108.34 o 
   0   5  10      131.10      110.57     31.15 o 
   1   5  10       73.95       97.64     30.00 o 
   2   5  10      957.94      956.86     70.71 o 
   3   5  10      142.93      183.45     41.97 o 
   4   5  10     3097.67     3110.82    165.30 o 
   5   5  10      158.75      229.83     59.84 o 
   6   5  10     1862.20     2027.03    245.49 o 
 -15   6  10        2.61       -3.28     31.61 o 
 -13   6  10        5.18      -25.82     25.82 o 
 -12   6  10      392.14      406.86     74.29 o 
 -11   6  10     2719.36     2822.62    157.15 o 
 -10   6  10       90.44       90.70     36.89 o 
  -9   6  10     1933.16     1950.53    120.60 o 
  -8   6  10     3542.04     3583.02    163.46 o 
  -7   6  10     4070.14     3988.99    169.51 o 
  -6   6  10     1639.44     1548.15    101.00 o 
  -5   6  10     5739.07     6380.64    172.38 o 
  -4   6  10     1386.04     1254.55     67.12 o 
  -3   6  10     2564.05     2845.63     91.15 o 
  -2   6  10     1024.58     1041.49     56.52 o 
  -1   6  10     8357.59     8695.42    181.57 o 
   0   6  10      798.37      693.73     59.98 o 
   1   6  10     2558.92     2222.05    105.00 o 
   2   6  10      272.27      295.26     49.39 o 
   3   6  10      115.05       78.26     40.98 o 
   4   6  10       42.79       25.41     35.65 o 
   5   6  10     1425.78     1353.79    114.02 o 
   6   6  10      269.15      372.97    125.95 o 
 -14   7  10     1557.19     1574.89    187.62 o 
 -11   7  10       20.25       29.96     32.07 o 
 -10   7  10       25.39       48.03     29.26 o 
  -9   7  10      705.93      642.50     73.26 o 
  -8   7  10     2239.68     2083.29     96.48 o 
  -7   7  10      207.98      169.31     44.35 o 
  -6   7  10     1738.52     1711.97    110.80 o 
  -5   7  10      487.50      552.60     65.37 o 
  -4   7  10     1651.64     1744.82     82.34 o 
  -3   7  10      273.45      286.16     36.05 o 
  -2   7  10      883.23      962.99     57.11 o 
  -1   7  10      356.91      338.25     41.58 o 
   0   7  10     1875.76     1929.73     96.64 o 
   1   7  10     1505.72     1413.80    106.41 o 
   2   7  10      171.90      149.88     46.46 o 
   3   7  10       97.37       57.05     36.79 o 
   4   7  10      103.93      121.09     51.16 o 
   5   7  10        1.70      -36.62     36.62 o 
   6   7  10     2050.83     2585.18    166.23 o 
 -14   8  10      500.23      108.52    231.62 o 
 -13   8  10      117.76       -3.54     31.11 o 
 -11   8  10      248.67      184.84     53.79 o 
 -10   8  10     2607.25     2717.98    136.01 o 
  -9   8  10     1038.66     1102.53     75.61 o 
  -8   8  10      132.60      143.03     41.23 o 
  -7   8  10     4059.96     4275.86    188.86 o 
  -6   8  10     3929.41     3751.28    171.85 o 
  -5   8  10     3318.50     3075.70    153.73 o 
  -4   8  10     1989.96     1780.12    115.63 o 
  -3   8  10      228.54      219.12     42.28 o 
  -2   8  10      643.49      626.05     57.17 o 
  -1   8  10     2271.05     2144.29    103.55 o 
   0   8  10     5913.90     6263.79    188.58 o 
   1   8  10      823.07      685.98    164.74 o 
   2   8  10      244.98      270.38     80.39 o 
   3   8  10      171.26      137.04     53.81 o 
   4   8  10     2130.53     2019.27    138.53 o 
   5   8  10      649.58      614.34     94.90 o 
 -12   9  10       17.94        7.84     23.98 o 
 -11   9  10     1165.13     1375.55    154.77 o 
 -10   9  10     1242.48     1118.95     98.32 o 
  -9   9  10      906.84      794.50     96.35 o 
  -8   9  10        1.66       19.05     28.73 o 
  -7   9  10      866.10      759.90     80.72 o 
  -6   9  10       46.42        6.35     26.17 o 
  -5   9  10      139.39      155.55     46.89 o 
  -4   9  10      887.49      917.17    149.57 o 
  -3   9  10      483.98      500.97     78.64 o 
  -2   9  10     3293.85     3203.37    130.66 o 
  -1   9  10        5.91       18.74     24.73 o 
   0   9  10        0.25       17.49     25.28 o 
   1   9  10     1153.83     1245.08    101.75 o 
   2   9  10       36.31       14.88     34.96 o 
   3   9  10        3.68       -4.91     31.97 o 
 -13  10  10      195.12       35.87     38.41 o 
 -12  10  10       15.81       18.92     25.25 o 
 -10  10  10      409.05      134.32     99.55 o 
  -9  10  10      493.82      557.94     79.00 o 
  -8  10  10     1619.74     1535.29    119.14 o 
  -7  10  10        5.42        9.27     26.23 o 
  -6  10  10      510.32      555.52     84.56 o 
  -5  10  10       16.75       -9.98     23.26 o 
  -4  10  10     1949.69     2132.70    137.70 o 
  -3  10  10     1011.29     1008.09     95.98 o 
  -2  10  10     4341.47     4591.08    164.92 o 
  -1  10  10        0.47      -19.68     23.47 o 
   0  10  10      234.34      205.01     45.01 o 
   1  10  10      185.77      162.89    100.88 o 
   2  10  10     1695.99     1859.92    179.73 o 
   3  10  10      132.50       71.50     63.64 o 
   4  10  10      814.22     1099.76    143.59 o 
 -12  11  10      428.18       79.70    140.36 o 
 -10  11  10      215.79       28.86     28.84 o 
  -8  11  10       53.23       79.63     41.37 o 
  -7  11  10       35.28       92.31     40.81 o 
  -6  11  10      309.18      340.79     68.04 o 
  -5  11  10     1051.83     1159.84    105.00 o 
  -4  11  10       87.31       28.44     35.63 o 
  -3  11  10        5.49       17.60     31.67 o 
  -2  11  10        0.63       28.97     26.31 o 
  -1  11  10      717.77      743.90     83.98 o 
   0  11  10       70.11       38.78     47.48 o 
   1  11  10       56.42       59.09     32.59 o 
   2  11  10       15.82       14.69     35.97 o 
   3  11  10     1044.82     1327.96    159.48 o 
 -11  12  10      227.87      -10.59     34.73 o 
 -10  12  10      120.81       29.04     34.60 o 
  -7  12  10        0.90      -24.72     27.79 o 
  -6  12  10      401.46      140.20    170.26 o 
  -5  12  10       12.20       65.72     37.62 o 
  -4  12  10      771.49      495.22    302.50 o 
  -3  12  10     1340.59     1388.05    170.84 o 
  -2  12  10     2699.97     2707.66    175.23 o 
  -1  12  10       87.89       45.31     28.07 o 
   0  12  10      116.06       53.38     35.82 o 
   1  12  10       12.74       19.89     31.20 o 
   2  12  10     1598.15     1915.75    277.75 o 
  -9  13  10      133.16       16.35     63.73 o 
  -8  13  10        1.28       -7.19     38.74 o 
  -6  13  10       93.64       27.17     31.57 o 
  -5  13  10        3.98      -30.30     30.30 o 
  -4  13  10       49.82       35.68     58.30 o 
  -3  13  10       34.60       10.87     33.46 o 
  -2  13  10      464.16      418.79     77.42 o 
  -1  13  10      238.34      125.40     83.09 o 
   0  13  10        5.49        3.72     33.12 o 
  -7  14  10     1322.21     1383.64    181.50 o 
  -6  14  10     1993.24     2070.43    219.63 o 
  -5  14  10     1771.20     1595.23    264.93 o 
  -4  14  10       19.76       12.80     60.14 o 
  -3  14  10      140.73       98.32     57.33 o 
  -2  14  10      240.11      204.37     52.37 o 
 -15   0  11       72.56       15.93     37.06 o 
 -13   0  11      205.69      249.15     56.16 o 
 -11   0  11      336.05      186.61     63.22 o 
  -9   0  11      883.42      934.38     75.29 o 
  -7   0  11      190.89      170.88     36.74 o 
  -5   0  11      374.31      373.92     62.73 o 
  -3   0  11      448.16      532.57     55.12 o 
  -1   0  11       13.39      -11.57     22.56 o 
   1   0  11        2.36       36.86     30.18 o 
   3   0  11      796.66      703.74    107.31 o 
   5   0  11        0.22       17.30     39.59 o 
 -16   1  11        0.62      -15.05     32.72 o 
 -15   1  11       12.44      -11.40     23.88 o 
 -14   1  11      110.05      141.54     36.31 o 
 -13   1  11       23.63       39.04     22.04 o 
 -12   1  11        8.46        4.74     21.08 o 
 -11   1  11       68.08      130.61     53.93 o 
 -10   1  11       81.08      118.69     34.94 o 
  -9   1  11      306.24      314.61     40.52 o 
  -8   1  11       86.62       79.59     19.86 o 
  -7   1  11        1.67        4.85     11.50 o 
  -6   1  11       97.06       98.26     22.08 o 
  -5   1  11      186.14      152.03     25.51 o 
  -4   1  11       21.82        5.84     14.57 o 
  -3   1  11      174.99      131.75     24.82 o 
  -2   1  11      153.32      125.38     25.63 o 
  -1   1  11      537.76      556.45     44.79 o 
   0   1  11       14.98       17.09     19.13 o 
   1   1  11      893.96      830.47     54.03 o 
   2   1  11       15.67       40.81     22.40 o 
   3   1  11      126.09       47.77     26.40 o 
   4   1  11      101.62       78.11     27.83 o 
   5   1  11        5.46      -22.52     22.52 o 
   6   1  11       56.21      126.40     35.22 o 
 -16   2  11        3.79      -33.52     37.96 o 
 -15   2  11       12.05      -10.30     23.15 o 
 -14   2  11       23.78       26.92     26.30 o 
 -13   2  11       25.46       64.66     27.34 o 
 -12   2  11      176.51      164.36     39.83 o 
 -11   2  11      106.17      107.77     30.99 o 
 -10   2  11      300.61      336.39     57.27 o 
  -9   2  11      174.95      170.14     38.61 o 
  -8   2  11       14.69       30.35     13.99 o 
  -7   2  11        8.31       15.36     12.08 o 
  -6   2  11      253.45      254.02     27.26 o 
  -5   2  11      106.23       95.92     21.98 o 
  -4   2  11      340.04      323.63     34.63 o 
  -3   2  11       32.77       -2.88     19.84 o 
  -2   2  11      208.77      187.09     30.24 o 
  -1   2  11        0.01      -12.00     15.17 o 
   0   2  11       63.98       61.11     22.86 o 
   1   2  11      333.84      304.45     38.60 o 
   2   2  11      298.16      283.53     40.78 o 
   3   2  11       64.49       43.96     26.05 o 
   4   2  11       28.35       29.60     30.67 o 
   5   2  11        7.85       17.08     31.99 o 
   6   2  11        3.96       -1.96     33.63 o 
 -15   3  11      151.92       39.76     34.59 o 
 -14   3  11       16.12       12.46     23.24 o 
 -13   3  11      270.27      287.47     62.90 o 
 -12   3  11       13.16       30.95     24.40 o 
 -11   3  11       13.90       47.77     26.23 o 
 -10   3  11        0.17      -16.13     16.13 o 
  -9   3  11       30.29       38.95     20.28 o 
  -8   3  11       13.51       -1.07     15.61 o 
  -7   3  11      208.80      214.30     27.59 o 
  -6   3  11      105.13      111.00     19.33 o 
  -5   3  11      216.29      189.54     24.00 o 
  -4   3  11       87.87       86.29     21.52 o 
  -3   3  11      301.02      285.52     34.27 o 
  -2   3  11       15.83       23.85     18.60 o 
  -1   3  11      150.87       99.30     29.18 o 
   0   3  11      277.97      252.66     42.04 o 
   1   3  11       72.25       47.38     26.00 o 
   2   3  11      100.45      110.67     35.61 o 
   3   3  11      122.96       95.94     34.44 o 
   4   3  11      161.72      109.27     78.67 o 
   5   3  11       19.59       26.80     32.07 o 
   6   3  11       58.59       46.56     46.82 o 
 -15   4  11       65.12       13.43     29.89 o 
 -14   4  11       87.08        9.06     60.01 o 
 -13   4  11       37.79       61.19     34.72 o 
 -12   4  11        1.78        7.25     27.43 o 
 -11   4  11       65.69       85.77     29.90 o 
 -10   4  11       73.18       93.82     29.66 o 
  -9   4  11      210.48      208.26     47.57 o 
  -8   4  11        0.32        1.54     15.57 o 
  -7   4  11       90.05       87.88     23.65 o 
  -6   4  11       47.17       62.92     22.42 o 
  -5   4  11       83.57       85.97     20.64 o 
  -4   4  11       24.98       17.57     20.24 o 
  -3   4  11      168.11      135.44     31.45 o 
  -2   4  11       83.16       77.41     27.34 o 
  -1   4  11      387.90      430.94     53.41 o 
   0   4  11      112.81      109.84     31.31 o 
   1   4  11       35.75       28.13     24.60 o 
   2   4  11      318.79      280.04     82.58 o 
   3   4  11      271.11      214.73     46.26 o 
   4   4  11        2.35       -2.40     25.38 o 
   5   4  11       16.54       14.78     41.01 o 
   6   4  11       14.72       17.29     60.61 o 
 -15   5  11      131.20       43.62     34.62 o 
 -14   5  11      150.19      -12.15     24.79 o 
 -13   5  11       11.77       12.82     28.49 o 
 -12   5  11       55.13       26.23     32.18 o 
 -11   5  11       42.13       30.86     27.11 o 
 -10   5  11      115.95      110.98     39.66 o 
  -9   5  11        2.60       18.86     25.56 o 
  -8   5  11      749.01      742.42     73.79 o 
  -7   5  11       23.92       15.25     24.63 o 
  -6   5  11      745.56      715.60     51.95 o 
  -5   5  11       23.57       23.73     24.91 o 
  -4   5  11       77.38       91.01     23.31 o 
  -3   5  11       35.72       16.25     20.14 o 
  -2   5  11      525.37      546.22     57.25 o 
  -1   5  11      209.86       98.16     31.76 o 
   0   5  11       29.50       40.24     25.71 o 
   1   5  11        0.44      -21.43     23.04 o 
   2   5  11       43.33       42.24     30.58 o 
   3   5  11        8.41       -3.59     26.62 o 
   4   5  11        0.45      -27.41     27.41 o 
   5   5  11       77.05       75.80     51.48 o 
 -15   6  11       73.34        9.87     27.28 o 
 -14   6  11      141.00      -19.52     39.10 o 
 -13   6  11       49.82       26.49     29.75 o 
 -12   6  11      304.48      312.10     67.05 o 
 -11   6  11       43.19       22.81     30.69 o 
 -10   6  11      109.38      157.34     46.21 o 
  -9   6  11        3.52      -17.54     22.42 o 
  -8   6  11      338.64      328.70     58.80 o 
  -7   6  11       25.66       20.80     28.66 o 
  -6   6  11       13.57       -0.69     26.08 o 
  -5   6  11       24.02        7.54     18.63 o 
  -4   6  11        1.55        8.23     16.31 o 
  -3   6  11       23.65        6.85     19.74 o 
  -2   6  11        3.97       -0.75     20.52 o 
  -1   6  11      245.11      251.97     44.14 o 
   0   6  11        0.92       -4.60     25.01 o 
   1   6  11      183.85      139.41     36.23 o 
   2   6  11       90.06       89.05     33.69 o 
   3   6  11        9.59       19.23     37.33 o 
   4   6  11        7.28      -10.14     36.90 o 
   5   6  11      737.21      762.99    172.59 o 
 -14   7  11      182.00        9.83     30.77 o 
 -13   7  11       45.95      -10.36     25.04 o 
 -12   7  11      210.32       15.46     79.04 o 
 -11   7  11      267.78      236.44     64.59 o 
 -10   7  11      321.11      291.46     63.50 o 
  -9   7  11        3.52       33.73     28.86 o 
  -8   7  11      239.89      283.53     58.68 o 
  -7   7  11      222.61      242.44     51.78 o 
  -6   7  11      432.41      411.73     67.23 o 
  -5   7  11      270.59      309.51     58.99 o 
  -4   7  11      305.28      315.36     39.86 o 
  -3   7  11       37.14       43.22     21.55 o 
  -2   7  11       40.17       16.73     24.65 o 
  -1   7  11      140.01      125.05     34.26 o 
   0   7  11      401.37      343.33     53.34 o 
   1   7  11       20.28       47.62     32.79 o 
   2   7  11       10.73       15.54     32.74 o 
   3   7  11       83.01       77.58     41.27 o 
   4   7  11        0.83       -6.60     45.13 o 
 -14   8  11       65.92       -0.22     34.07 o 
 -13   8  11       28.92      -26.51     26.51 o 
 -12   8  11       18.33        8.94     27.02 o 
 -11   8  11        0.38      -17.77     25.47 o 
 -10   8  11        6.88       12.55     29.30 o 
  -9   8  11      160.85      205.82     54.17 o 
  -8   8  11       56.39       51.82     40.21 o 
  -7   8  11      343.97      407.49     69.13 o 
  -6   8  11       62.74       18.98     27.09 o 
  -5   8  11      168.73      164.54     47.50 o 
  -4   8  11      516.58      464.22     70.74 o 
  -3   8  11     1290.15     1590.21     91.09 o 
  -2   8  11       55.87       96.36     32.67 o 
  -1   8  11      173.26      200.93     67.66 o 
   0   8  11      137.25      109.66     44.59 o 
   1   8  11      547.82      620.27     84.80 o 
   2   8  11       97.05      123.91     48.11 o 
   3   8  11      162.88      195.30     75.83 o 
   4   8  11      215.83      280.10     85.66 o 
 -13   9  11       45.88        8.90     31.24 o 
 -12   9  11       28.97      -21.33     31.34 o 
 -11   9  11       73.31       19.42     28.21 o 
 -10   9  11      203.48       50.13    105.57 o 
  -9   9  11      222.43      135.37     44.93 o 
  -8   9  11      509.53      429.49     74.28 o 
  -7   9  11       71.90       77.71     37.89 o 
  -6   9  11       65.48       39.00     33.22 o 
  -5   9  11      853.03      883.82     89.55 o 
  -4   9  11      137.32       96.00     34.46 o 
  -3   9  11      108.48      145.41     39.57 o 
  -2   9  11        9.15        5.29     25.57 o 
  -1   9  11        1.37        7.41     50.12 o 
   0   9  11       83.10       40.77     58.91 o 
   1   9  11      151.88       72.64    159.93 o 
   2   9  11       16.28       -6.55     37.86 o 
   3   9  11        6.77      -19.71     37.05 o 
 -12  10  11       10.72       29.01     33.38 o 
 -11  10  11        0.20        0.29     31.36 o 
 -10  10  11       38.38        7.10     29.07 o 
  -9  10  11        0.55       11.99     33.83 o 
  -8  10  11       41.68       27.70     36.94 o 
  -7  10  11      517.64      446.69    109.46 o 
  -6  10  11       76.18       55.71     33.32 o 
  -5  10  11       20.85       25.74     33.82 o 
  -4  10  11       14.31       30.15     35.26 o 
  -3  10  11       93.72       81.37     32.91 o 
  -2  10  11     1323.19     1520.64    114.69 o 
  -1  10  11      321.92      383.84     72.30 o 
   0  10  11       33.75        5.06     47.71 o 
   1  10  11       47.03       38.85     57.53 o 
   2  10  11      624.37      591.92    120.14 o 
 -11  11  11       58.47       36.54     34.56 o 
 -10  11  11       54.89      -15.44     32.41 o 
  -9  11  11      602.19      582.59    128.47 o 
  -8  11  11        0.79      -25.99     25.99 o 
  -7  11  11      344.12      348.75    101.10 o 
  -6  11  11        5.74       -0.69     33.87 o 
  -5  11  11        7.47      -16.05     34.38 o 
  -4  11  11      169.79       27.80     84.43 o 
  -3  11  11      807.23      792.76     87.99 o 
  -2  11  11       62.41       75.12     30.08 o 
  -1  11  11       63.71       37.48     34.95 o 
   0  11  11        5.86      -22.91     33.87 o 
   1  11  11       11.89       13.91     37.88 o 
 -10  12  11       15.61      -12.69     35.05 o 
  -9  12  11      360.22      -12.21     63.33 o 
  -8  12  11        0.07        9.41     41.21 o 
  -7  12  11      189.56       95.44    143.47 o 
  -6  12  11        1.00       34.60     36.26 o 
  -5  12  11        0.06       35.95     38.93 o 
  -4  12  11        8.00        5.54     35.49 o 
  -3  12  11      122.83       64.84     37.57 o 
  -2  12  11       55.91       21.77     31.20 o 
  -1  12  11       71.60       40.34     53.54 o 
   0  12  11      523.47      565.97    128.05 o 
  -8  13  11      699.60      914.65    154.18 o 
  -7  13  11      442.11      123.84    228.88 o 
  -6  13  11       14.04      -36.58     36.58 o 
  -5  13  11      402.58      103.65    217.23 o 
  -4  13  11      339.28       80.66    185.60 o 
  -3  13  11       61.89       25.93     33.42 o 
  -2  13  11      284.57      155.68     96.98 o 
 -14   0  12      290.00      312.39     68.93 o 
 -12   0  12     3690.41     4109.90    260.14 o 
 -10   0  12    17380.09    18654.04    422.64 o 
  -8   0  12      304.39      292.42     50.63 o 
  -6   0  12     3216.86     3217.51    142.78 o 
  -4   0  12       64.13       65.44     30.45 o 
  -2   0  12      431.54      388.99     59.11 o 
   0   0  12      124.51      166.96     58.33 o 
   2   0  12     3796.00     4070.04    257.79 o 
   4   0  12      330.10      406.11     76.30 o 
 -15   1  12        4.98        5.67     30.25 o 
 -14   1  12        6.52       -7.85     24.76 o 
 -13   1  12       83.13       43.10     26.28 o 
 -12   1  12      195.80      180.18     40.33 o 
 -11   1  12     2636.00     2986.73    149.17 o 
 -10   1  12     3367.20     3421.35    156.45 o 
  -9   1  12      205.03      235.38     32.38 o 
  -8   1  12        1.13       14.22     16.93 o 
  -7   1  12     2706.61     2807.28     90.47 o 
  -6   1  12       42.33       50.64     20.62 o 
  -5   1  12     9053.31     9075.49    180.17 o 
  -4   1  12     3346.96     3192.27     98.92 o 
  -3   1  12     3790.87     3712.82    108.50 o 
  -2   1  12     1577.61     1800.83     75.93 o 
  -1   1  12     3157.63     3271.96    105.23 o 
   0   1  12     2841.26     2606.42     96.89 o 
   1   1  12     5128.92     5401.82    212.15 o 
   2   1  12      938.84     1109.72     81.00 o 
   3   1  12      584.53      504.10     65.50 o 
   4   1  12      224.30      287.00     54.33 o 
   5   1  12     1392.48     1708.73    110.23 o 
 -15   2  12      220.45       61.80     60.43 o 
 -14   2  12     1900.98     2162.85    196.95 o 
 -13   2  12       91.70      142.41     36.72 o 
 -12   2  12      282.64      233.95     42.83 o 
 -11   2  12     1312.55     1524.15     87.34 o 
 -10   2  12     6984.58     7864.06    252.41 o 
  -9   2  12       24.98       20.93     18.22 o 
  -8   2  12     2980.71     3065.53     84.72 o 
  -7   2  12       38.52       53.45     20.14 o 
  -6   2  12      288.87      279.44     35.14 o 
  -5   2  12     2559.00     2658.72     88.16 o 
  -4   2  12     1475.49     1463.52     71.12 o 
  -3   2  12      535.55      483.74     44.54 o 
  -2   2  12     1656.34     1628.39     72.35 o 
  -1   2  12       50.16       44.35     22.79 o 
   0   2  12     2874.48     2841.15    119.70 o 
   1   2  12      189.78      162.04     40.45 o 
   2   2  12      272.65      289.89     66.27 o 
   3   2  12      224.19      142.16     98.40 o 
   4   2  12     1049.24     1070.46    106.17 o 
   5   2  12       35.70       24.25     37.41 o 
 -15   3  12      410.86       75.67    120.23 o 
 -14   3  12      244.98       47.37    109.21 o 
 -13   3  12      838.18      972.25     76.63 o 
 -12   3  12      266.51      266.77     47.29 o 
 -11   3  12       91.21      114.50     32.18 o 
 -10   3  12       42.69       20.41     22.35 o 
  -9   3  12      178.00      167.44     34.57 o 
  -8   3  12     1806.13     2053.36    124.77 o 
  -7   3  12     4366.05     4399.98    114.81 o 
  -6   3  12     1377.16     1406.63     75.55 o 
  -5   3  12      159.11      165.82     34.17 o 
  -4   3  12      550.60      548.04     53.44 o 
  -3   3  12     2757.32     2864.86    112.66 o 
  -2   3  12      534.11      489.06     54.54 o 
  -1   3  12     1669.10     1508.37     85.84 o 
   0   3  12     5752.30     5617.00    235.74 o 
   1   3  12       52.99       48.22     30.40 o 
   2   3  12      476.90      518.66     73.29 o 
   3   3  12      857.20      940.50     97.51 o 
   4   3  12      314.91      190.84    140.56 o 
   5   3  12      373.23      299.02    104.39 o 
 -13   4  12     1757.97     1867.69    188.22 o 
 -12   4  12      225.21      179.77     48.58 o 
 -11   4  12       53.61       78.19     35.20 o 
 -10   4  12       44.34       76.24     34.58 o 
  -9   4  12     2915.62     3088.39    152.70 o 
  -8   4  12      825.79      685.68     73.08 o 
  -7   4  12     1671.18     1743.07     87.90 o 
  -6   4  12       25.20       20.28     22.62 o 
  -5   4  12       18.71       12.94     21.33 o 
  -4   4  12       28.17       18.84     23.47 o 
  -3   4  12     2894.04     3051.30    117.97 o 
  -2   4  12     1085.75     1040.12     72.07 o 
  -1   4  12     3276.06     3119.26    133.11 o 
   0   4  12      394.60      348.98     53.61 o 
   1   4  12        1.19       -9.11     26.44 o 
   2   4  12        1.62        4.58     28.19 o 
   3   4  12        6.87       -8.47     27.37 o 
   4   4  12       21.25       30.74     34.28 o 
 -14   5  12        1.88        6.28     36.28 o 
 -13   5  12      547.49      668.24     84.60 o 
 -12   5  12      290.67      262.93     61.01 o 
 -11   5  12        0.39       -2.80     38.10 o 
 -10   5  12      202.29      176.11     47.80 o 
  -9   5  12      850.30      801.68     80.07 o 
  -8   5  12     2719.11     2761.42    144.01 o 
  -7   5  12      205.59      253.99     52.36 o 
  -6   5  12     3835.54     3865.86    111.96 o 
  -5   5  12       17.72        4.25     20.62 o 
  -4   5  12       96.98      125.18     32.91 o 
  -3   5  12       95.83       97.09     31.48 o 
  -2   5  12     5682.19     5789.59    175.01 o 
  -1   5  12      173.35      141.88     49.08 o 
   0   5  12     1628.57     1650.31     95.30 o 
   1   5  12     1278.87     1167.11     81.79 o 
   2   5  12     1458.26     1392.72    114.84 o 
   3   5  12       71.66       39.40     33.37 o 
   4   5  12     1045.36     1146.86    111.84 o 
 -14   6  12      636.17      686.26     97.11 o 
 -13   6  12     1183.64     1275.01    117.00 o 
 -12   6  12       68.06       92.58     43.01 o 
 -11   6  12     4471.92     4792.75    215.75 o 
 -10   6  12      100.86      199.83     52.40 o 
  -9   6  12      365.01      413.34     70.49 o 
  -8   6  12      737.49      783.51     79.75 o 
  -7   6  12     1940.89     1918.35    121.89 o 
  -6   6  12     1257.41     1272.83     79.47 o 
  -5   6  12     1645.59     1718.62     88.57 o 
  -4   6  12      720.77      512.01     57.38 o 
  -3   6  12      378.08      395.07     53.47 o 
  -2   6  12       80.48       64.26     30.74 o 
  -1   6  12       66.26       59.05     30.94 o 
   0   6  12      381.41      348.28     56.91 o 
   1   6  12       27.47       15.61     29.55 o 
   2   6  12      465.22      485.09     82.96 o 
   3   6  12     1006.89     1022.10    104.89 o 
   4   6  12      962.41     1166.71    146.81 o 
 -14   7  12       27.35       34.37     42.01 o 
 -13   7  12        8.88       -0.79     33.94 o 
 -12   7  12      258.61      305.75     69.35 o 
 -11   7  12      256.54      199.69     58.16 o 
 -10   7  12     1799.38     1826.34    129.32 o 
  -9   7  12      650.62      717.45     80.68 o 
  -8   7  12     1356.96     1276.24    103.51 o 
  -7   7  12        6.24       19.08     32.36 o 
  -6   7  12      794.45      742.05     77.01 o 
  -5   7  12     1849.14     1882.52     99.07 o 
  -4   7  12     8443.85     9216.47    277.81 o 
  -3   7  12      742.71      841.01     93.18 o 
  -2   7  12      622.37      543.16     59.07 o 
  -1   7  12       64.92       75.21     35.98 o 
   0   7  12     4497.91     4739.65    185.83 o 
   1   7  12      780.46      869.24     93.58 o 
   2   7  12     1370.60     1372.04    187.04 o 
   3   7  12      381.85      310.34     71.01 o 
 -13   8  12     1459.31     2080.06    222.53 o 
 -11   8  12      712.45      689.30    121.75 o 
 -10   8  12      321.11      164.35    221.78 o 
  -9   8  12      569.07      532.40     77.24 o 
  -8   8  12       45.77       25.67     29.96 o 
  -7   8  12     2661.85     2998.51    229.20 o 
  -6   8  12     1774.81     1801.14    123.85 o 
  -5   8  12      380.97      401.23     57.41 o 
  -4   8  12        1.65       23.74     33.75 o 
  -3   8  12        1.59      -20.80     25.45 o 
  -2   8  12        0.06       -7.50     28.69 o 
  -1   8  12       18.50        9.00     31.11 o 
   0   8  12      173.51      151.20     49.83 o 
   1   8  12        5.63      -26.50     38.13 o 
   2   8  12      324.26      270.78     67.19 o 
 -12   9  12      198.97       58.22    117.29 o 
 -11   9  12      367.37       91.58    164.53 o 
 -10   9  12      573.90      761.61    128.65 o 
  -9   9  12      421.34      405.98    112.26 o 
  -8   9  12      615.60      160.09    213.17 o 
  -7   9  12       23.86       37.23     36.28 o 
  -6   9  12      109.96       86.94     66.48 o 
  -5   9  12     3009.81     2980.02    225.98 o 
  -4   9  12      105.41       64.08     34.31 o 
  -3   9  12     2395.29     2748.81    238.23 o 
  -2   9  12     1254.49     1110.16    105.28 o 
  -1   9  12      188.53      223.02     84.81 o 
   0   9  12      424.84      451.71     81.58 o 
   1   9  12     2870.00     3036.26    177.02 o 
   2   9  12      181.50      204.94     67.05 o 
 -11  10  12      314.96       48.48    202.77 o 
 -10  10  12      466.24      169.01    193.46 o 
  -9  10  12      716.28      708.31    125.50 o 
  -8  10  12      939.92      929.58    140.51 o 
  -7  10  12      220.27      142.60    156.20 o 
  -6  10  12      217.39       73.04    140.31 o 
  -5  10  12      202.60       41.15    115.12 o 
  -4  10  12      375.30      478.86     78.50 o 
  -3  10  12      640.60      569.90    120.45 o 
  -2  10  12       17.14        3.75     34.60 o 
  -1  10  12      172.47       29.86    109.55 o 
   0  10  12      116.03       -0.78     85.85 o 
   1  10  12      215.24       32.72     68.92 o 
 -10  11  12        2.52        8.65     38.21 o 
  -9  11  12       53.76       42.80     49.24 o 
  -8  11  12        6.48      -26.98     35.84 o 
  -6  11  12      263.84      101.41    155.12 o 
  -5  11  12       56.77        3.89     32.92 o 
  -4  11  12        2.68      -22.34     29.57 o 
  -3  11  12      743.77      795.14     91.41 o 
  -2  11  12        6.31        4.70     35.92 o 
  -1  11  12     1198.70     1145.55    156.46 o 
  -8  12  12      137.49       52.90     60.09 o 
  -7  12  12      340.85      127.47    224.45 o 
  -6  12  12      884.74      945.95    153.34 o 
  -5  12  12      155.14       47.72     74.92 o 
  -4  12  12       71.04       68.20     42.65 o 
  -3  12  12      521.29      581.59     92.00 o 
  -2  12  12       42.62       43.41     40.04 o 
 -15   0  13        0.47       24.49     45.40 o 
 -13   0  13        1.55      -22.93     32.53 o 
 -11   0  13       44.67       30.07     45.37 o 
  -9   0  13       27.12       23.35     29.93 o 
  -7   0  13      109.96       82.46     34.66 o 
  -5   0  13      130.44      138.34     42.06 o 
  -3   0  13        0.54      -22.88     29.45 o 
  -1   0  13      434.40      480.35     68.43 o 
   1   0  13        2.31      -14.83     37.51 o 
   3   0  13       23.25       -5.45     37.51 o 
 -15   1  13       71.49       79.73     34.93 o 
 -14   1  13        3.55       -7.53     24.28 o 
 -13   1  13       17.46       33.60     29.54 o 
 -12   1  13      389.98      360.10     96.36 o 
 -11   1  13       68.80       73.67     28.92 o 
 -10   1  13       60.74       70.54     27.90 o 
  -9   1  13       83.18       71.36     26.00 o 
  -8   1  13       50.91       54.13     24.00 o 
  -7   1  13       26.88       23.35     19.43 o 
  -6   1  13        0.30       -9.07     17.44 o 
  -5   1  13      149.55      144.84     42.38 o 
  -4   1  13       30.91       30.32     20.79 o 
  -3   1  13      240.70      196.08     33.48 o 
  -2   1  13       56.53       60.34     24.15 o 
  -1   1  13       59.60       39.64     24.12 o 
   0   1  13        1.25       22.09     27.68 o 
   1   1  13       20.21       21.79     25.95 o 
   2   1  13       43.77       35.78     31.69 o 
   3   1  13       77.29       60.19     35.23 o 
 -15   2  13      112.66      103.57     43.70 o 
 -14   2  13       27.70       36.48     29.39 o 
 -13   2  13       31.49       93.50     35.76 o 
 -12   2  13       88.74       84.83     35.54 o 
 -11   2  13       43.46      120.18     39.18 o 
 -10   2  13       75.60       47.06     25.40 o 
  -9   2  13       31.34       20.05     22.54 o 
  -8   2  13       45.32       44.23     21.97 o 
  -7   2  13       36.09       34.33     22.08 o 
  -6   2  13        0.31       -5.63     17.60 o 
  -5   2  13       16.64       40.81     25.41 o 
  -4   2  13       70.42       73.23     30.62 o 
  -3   2  13       62.46       46.46     27.84 o 
  -2   2  13       21.99       22.92     26.95 o 
  -1   2  13      357.54      435.58    104.38 o 
   0   2  13      299.86      295.82     49.99 o 
   1   2  13       28.65       31.87     30.76 o 
   2   2  13        3.17       21.77     27.03 o 
   3   2  13       12.24        6.61     28.76 o 
 -15   3  13       14.82       22.18     34.48 o 
 -14   3  13      241.22      339.02    105.42 o 
 -13   3  13       12.31      -34.82     34.82 o 
 -12   3  13        7.36      -23.67     23.67 o 
 -11   3  13      463.08      584.56     76.04 o 
 -10   3  13       91.76      199.43     48.34 o 
  -9   3  13       15.95      -31.15     31.15 o 
  -8   3  13       14.06        6.03     27.31 o 
  -7   3  13       10.35       25.69     22.86 o 
  -6   3  13       44.58       55.82     27.47 o 
  -5   3  13        1.51        8.74     23.56 o 
  -4   3  13        8.26        0.09     23.72 o 
  -3   3  13       69.20       60.15     29.40 o 
  -2   3  13      233.85      169.88     40.04 o 
  -1   3  13        0.14      -12.11     25.06 o 
   0   3  13       11.23       18.78     27.62 o 
   1   3  13      116.99       84.55     45.06 o 
   2   3  13       13.67        8.31     32.16 o 
   3   3  13        0.23       10.74     32.35 o 
 -14   4  13      152.48      113.49     47.33 o 
 -13   4  13      141.56      133.68     48.44 o 
 -12   4  13      370.86      356.43     69.15 o 
 -11   4  13        4.54        7.51     26.80 o 
 -10   4  13       78.08      113.49     43.18 o 
  -9   4  13       13.03       17.37     28.37 o 
  -8   4  13        5.26       28.58     30.13 o 
  -7   4  13       18.70       27.87     28.42 o 
  -6   4  13      109.02      127.05     33.98 o 
  -5   4  13      548.88      586.04     56.89 o 
  -4   4  13       49.63       22.45     25.78 o 
  -3   4  13       17.55       48.00     26.36 o 
  -2   4  13       30.16       22.93     29.64 o 
  -1   4  13      143.29      156.74     39.86 o 
   0   4  13        8.02        3.95     26.18 o 
   1   4  13       13.62       18.62     28.06 o 
   2   4  13       18.39      -12.00     47.23 o 
   3   4  13      116.38       69.14     58.11 o 
 -14   5  13      168.67      172.62     84.34 o 
 -13   5  13       90.69      117.11     51.07 o 
 -12   5  13       25.41       17.19     33.24 o 
 -11   5  13        1.84       18.43     28.75 o 
 -10   5  13       39.08       19.17     31.37 o 
  -9   5  13      190.90      253.60     56.41 o 
  -8   5  13      116.72      101.29     40.02 o 
  -7   5  13      135.85      105.13     38.53 o 
  -6   5  13      280.14      250.01     55.48 o 
  -5   5  13      180.71      129.49     37.33 o 
  -4   5  13       26.88       29.29     27.48 o 
  -3   5  13        0.55       26.27     25.89 o 
  -2   5  13       33.87       31.48     29.23 o 
  -1   5  13        5.42       17.33     28.74 o 
   0   5  13      231.56      165.02     44.07 o 
   1   5  13        0.05       -6.42     26.72 o 
   2   5  13       16.25       19.73     44.23 o 
   3   5  13        8.49       53.28     64.42 o 
 -14   6  13        8.97      -33.12     35.19 o 
 -13   6  13       13.64       16.12     36.29 o 
 -12   6  13       31.84        8.34     36.33 o 
 -11   6  13      519.69      548.28     86.74 o 
 -10   6  13        1.85      -25.46     30.69 o 
  -9   6  13      131.56      128.50     44.13 o 
  -8   6  13        0.58        7.65     29.85 o 
  -7   6  13      362.36      274.34     59.45 o 
  -6   6  13      302.26      324.61     63.33 o 
  -5   6  13      835.38     1020.97    138.92 o 
  -4   6  13        0.73        9.34     27.46 o 
  -3   6  13       81.82       84.63     34.80 o 
  -2   6  13      225.88      245.86     46.61 o 
  -1   6  13      141.17      117.16     38.53 o 
   0   6  13      103.01      102.36     41.16 o 
   1   6  13      250.95      180.88     47.51 o 
   2   6  13        3.30       -9.53     36.66 o 
 -13   7  13      161.97      210.18     61.63 o 
 -12   7  13      128.02      166.15     54.39 o 
 -11   7  13       64.49       27.82     34.48 o 
 -10   7  13        0.11       17.63     34.21 o 
  -9   7  13       79.27       78.72     41.66 o 
  -8   7  13       28.96       14.00     28.08 o 
  -7   7  13      221.83      252.79     58.20 o 
  -6   7  13        0.90        0.53     29.45 o 
  -5   7  13       33.83       27.24     33.56 o 
  -4   7  13       45.84       38.51     36.90 o 
  -3   7  13       66.71       74.35     34.32 o 
  -2   7  13      927.74      962.04     76.75 o 
  -1   7  13       31.42       -6.33     28.99 o 
   0   7  13        6.26       15.97     32.50 o 
   1   7  13       39.45       59.81     45.99 o 
 -12   8  13      170.99      208.28     62.82 o 
 -11   8  13       28.65       16.34     37.06 o 
 -10   8  13      242.35      270.98     64.20 o 
  -9   8  13      250.82      230.41     59.69 o 
  -8   8  13      119.42       85.89     43.26 o 
  -7   8  13       61.79       29.11     38.25 o 
  -6   8  13      100.14       58.58     83.83 o 
  -5   8  13        2.63       34.09     34.83 o 
  -4   8  13      806.65      711.77    130.86 o 
  -3   8  13      505.14      476.00     85.31 o 
  -2   8  13        3.12        9.67     35.55 o 
  -1   8  13        3.08       16.89     38.64 o 
   0   8  13       56.25       45.36     72.04 o 
   1   8  13       22.49       55.33     46.10 o 
 -11   9  13       76.02       17.81     59.12 o 
 -10   9  13        0.05       37.12     35.17 o 
  -9   9  13        1.05       -5.70     42.67 o 
  -8   9  13       13.69        7.19     37.97 o 
  -7   9  13       19.84        7.34     32.76 o 
  -6   9  13      123.57        7.51     88.64 o 
  -5   9  13        3.37       11.27     34.03 o 
  -4   9  13        0.43       20.43     32.35 o 
  -3   9  13      166.33      105.19     52.05 o 
  -2   9  13      115.52      115.17     57.10 o 
  -1   9  13      263.66      263.30     69.00 o 
   0   9  13       79.22       49.92     45.51 o 
 -10  10  13       72.57       44.20     49.86 o 
  -9  10  13       43.46       21.75     31.89 o 
  -8  10  13      115.84       21.48     36.56 o 
  -7  10  13      252.95       80.23    129.35 o 
  -6  10  13      129.04       60.49     38.42 o 
  -5  10  13        0.06       32.95     38.27 o 
  -4  10  13       52.51       29.76     34.61 o 
  -3  10  13       27.79       12.52     36.29 o 
  -2  10  13      325.65      456.66     88.08 o 
  -1  10  13      200.11      278.05     70.02 o 
  -8  11  13       19.90       -4.89     37.80 o 
  -7  11  13        4.82       29.35     37.11 o 
  -6  11  13        5.94       14.58     31.19 o 
  -5  11  13      160.78       26.59     79.59 o 
  -4  11  13      382.98       87.78    199.71 o 
  -3  11  13       28.52      -11.03     37.27 o 
 -14   0  14      227.70      211.72     59.65 o 
 -12   0  14      704.00      796.61    121.81 o 
 -10   0  14      273.18      276.42     80.63 o 
  -8   0  14     2330.26     2446.95    130.96 o 
  -6   0  14       51.42       37.16     33.46 o 
  -4   0  14     7230.17     8246.67    375.12 o 
  -2   0  14     7260.75     7499.10    256.05 o 
   0   0  14      160.15      -14.48     39.34 o 
 -14   1  14        3.14      -26.92     26.92 o 
 -13   1  14      493.07      490.11     68.08 o 
 -12   1  14       72.46       72.05     38.27 o 
 -11   1  14     3767.17     3836.42    179.61 o 
 -10   1  14      467.61      489.04     69.96 o 
  -9   1  14     2990.34     3238.85    108.15 o 
  -8   1  14       47.29       48.97     24.13 o 
  -7   1  14     1121.61     1269.46     67.85 o 
  -6   1  14      152.20      178.90     34.22 o 
  -5   1  14     1904.55     2011.07     85.11 o 
  -4   1  14      377.05      366.60     53.84 o 
  -3   1  14      279.59      237.10     45.24 o 
  -2   1  14      458.91      537.42     62.37 o 
  -1   1  14       25.39      -27.60     27.60 o 
   0   1  14       10.16        0.64     23.79 o 
   1   1  14      195.45       56.18     59.15 o 
   2   1  14        0.03      -29.70     29.70 o 
 -14   2  14     1332.79     1429.09    175.28 o 
 -13   2  14      320.27      381.81    102.74 o 
 -12   2  14      695.38      861.84    126.09 o 
 -11   2  14     1005.20     1066.60     97.33 o 
 -10   2  14       35.31       47.74     37.54 o 
  -9   2  14     1762.46     1638.53    114.82 o 
  -8   2  14        2.59       30.38     27.66 o 
  -7   2  14     1319.30     1370.94     82.18 o 
  -6   2  14     1032.86      960.21     83.38 o 
  -5   2  14        2.78      -11.85     24.22 o 
  -4   2  14      946.07      867.88     70.61 o 
  -3   2  14     2964.16     2797.70    122.98 o 
  -2   2  14     1288.59     1172.44    101.54 o 
  -1   2  14        2.50       -9.42     26.64 o 
   1   2  14      700.28      766.97    161.46 o 
   2   2  14       65.76       73.69     36.97 o 
 -14   3  14      755.41      905.11     99.08 o 
 -13   3  14     1582.28     1510.97    122.14 o 
 -12   3  14     3930.82     4476.92    297.66 o 
 -11   3  14     1555.75     1604.26    117.37 o 
 -10   3  14       46.26       37.92     32.81 o 
  -9   3  14       30.50       39.68     33.28 o 
  -8   3  14     1238.45     1134.90     95.44 o 
  -7   3  14     2706.99     2710.17    115.33 o 
  -6   3  14     1067.76      995.96     73.58 o 
  -5   3  14       20.51       27.58     28.62 o 
  -4   3  14       12.92       -2.22     27.83 o 
  -3   3  14      913.78      968.92     74.06 o 
  -2   3  14       64.15       58.51     53.77 o 
  -1   3  14      375.95      213.65     86.53 o 
   0   3  14       96.17       62.95     31.90 o 
   1   3  14      770.56      698.76    109.43 o 
   2   3  14      210.68      131.88     92.99 o 
 -14   4  14      304.39      437.91     84.47 o 
 -13   4  14       14.41       18.43     38.95 o 
 -12   4  14      248.78      229.07     60.63 o 
 -11   4  14      127.14       75.57     57.63 o 
 -10   4  14        1.22        9.82     32.10 o 
  -9   4  14       14.28       23.66     34.52 o 
  -8   4  14       18.82       -6.29     30.89 o 
  -7   4  14     1803.65     1738.70    121.73 o 
  -6   4  14       96.68       97.58     33.47 o 
  -5   4  14     2105.89     2204.91    107.72 o 
  -4   4  14      424.09      381.93     57.62 o 
  -3   4  14      145.98       84.94     36.11 o 
  -2   4  14      436.08      230.38    127.90 o 
  -1   4  14     4110.18     4439.60    204.01 o 
   0   4  14       29.50       10.07     29.49 o 
   1   4  14      579.38      587.46     93.54 o 
 -13   5  14      858.11      995.26    104.34 o 
 -12   5  14     2126.82     2340.45    153.06 o 
 -11   5  14      543.15      573.34    125.36 o 
 -10   5  14      886.78      726.64    121.96 o 
  -9   5  14      100.22      135.29     47.15 o 
  -8   5  14     2115.80     1965.00    191.21 o 
  -7   5  14     1761.96     2037.23    195.41 o 
  -6   5  14     1812.08     1703.44    179.26 o 
  -5   5  14     1128.99     1167.52     99.62 o 
  -4   5  14      657.77      444.55    163.93 o 
  -3   5  14       67.12       68.36     33.80 o 
  -2   5  14       15.56       18.41     27.73 o 
  -1   5  14      755.92      692.39     76.65 o 
   0   5  14       29.56       46.80     37.34 o 
   1   5  14       37.24       30.15     33.93 o 
 -13   6  14        1.10       10.14     38.59 o 
 -12   6  14       84.19      109.70     50.24 o 
 -11   6  14      484.12      598.76     93.97 o 
 -10   6  14       56.66       33.65     52.99 o 
  -9   6  14     1317.25     1336.08    159.79 o 
  -8   6  14       57.82       32.88     37.33 o 
  -7   6  14      675.50      347.08    260.04 o 
  -6   6  14      859.55      913.78    134.10 o 
  -5   6  14     1524.65     1323.36    163.02 o 
  -4   6  14      383.16      177.72     79.99 o 
  -3   6  14     1194.90     1470.27    116.23 o 
  -2   6  14       98.88       63.91     37.06 o 
  -1   6  14     4143.43     4408.35    169.59 o 
   0   6  14     1111.68     1172.35     91.24 o 
 -12   7  14      224.56      362.51    124.39 o 
 -11   7  14      151.35      121.26     52.18 o 
 -10   7  14     2707.72     2960.49    253.76 o 
  -9   7  14      767.53      978.40    143.76 o 
  -8   7  14      751.92      763.22    127.45 o 
  -7   7  14      283.63       28.50     88.34 o 
  -6   7  14      422.84      445.27    117.53 o 
  -5   7  14      273.82       79.75    145.45 o 
  -3   7  14      183.04      206.46     47.61 o 
  -2   7  14      645.67      619.54    111.68 o 
  -1   7  14      207.14      196.47     48.72 o 
   0   7  14      452.95      502.32     90.37 o 
 -11   8  14       35.37       36.03     41.06 o 
 -10   8  14       27.84       -7.84     38.33 o 
  -9   8  14      613.70      572.62    137.98 o 
  -7   8  14        1.18       13.49     35.55 o 
  -6   8  14        4.57      -14.76     33.31 o 
  -5   8  14      258.35       59.14    116.45 o 
  -4   8  14      722.31      649.94     91.28 o 
  -3   8  14      608.19      610.62     96.20 o 
  -2   8  14     1088.73     1087.10    109.64 o 
  -1   8  14     1325.77     1578.59    133.92 o 
 -10   9  14      316.31      322.19     73.82 o 
  -9   9  14      357.78      373.32    113.30 o 
  -8   9  14     2565.49     2996.33    262.05 o 
  -7   9  14      100.82       68.60     56.80 o 
  -6   9  14      368.53      529.14    126.38 o 
  -5   9  14      500.51      409.00    117.63 o 
  -4   9  14        1.60       44.86     40.79 o 
  -3   9  14       19.88       26.30     42.42 o 
  -8  10  14        8.54      -26.96     50.35 o 
  -7  10  14       26.93       14.65     36.80 o 
  -6  10  14     2236.03     2282.21    234.87 o 
  -5  10  14       30.42       59.05     46.72 o 
 -13   0  15        0.32       34.11     54.75 o 
 -11   0  15      155.84      197.87     77.97 o 
  -9   0  15      136.27      113.98     47.43 o 
  -7   0  15        7.28       36.31     32.54 o 
  -5   0  15        3.08      -34.53     34.96 o 
  -3   0  15       80.23       49.12     57.10 o 
  -1   0  15      179.39        3.75     50.83 o 
 -13   1  15       70.04      153.06     73.45 o 
 -12   1  15      134.41      179.63     80.38 o 
 -11   1  15       10.20        5.33     57.91 o 
 -10   1  15        1.92        9.90     37.01 o 
  -9   1  15       69.60       75.47     37.72 o 
  -8   1  15        1.57       -8.46     29.97 o 
  -7   1  15       23.30      -23.19     27.67 o 
  -6   1  15      107.64      122.85     37.38 o 
  -5   1  15      123.72       94.58     37.45 o 
  -4   1  15       22.18        8.63     30.20 o 
  -3   1  15      102.66       61.54     34.80 o 
  -2   1  15        3.12       32.49     27.40 o 
  -1   1  15        0.61       -9.49     27.79 o 
   0   1  15       39.69      -18.00     36.73 o 
 -13   2  15        4.68      -13.01     54.16 o 
 -12   2  15       42.38       40.04     55.51 o 
 -11   2  15       19.40       43.42     40.66 o 
 -10   2  15       16.40       11.67     36.94 o 
  -9   2  15      237.88      231.92     55.27 o 
  -8   2  15       29.50       -1.66     35.27 o 
  -7   2  15      174.11      222.09     45.81 o 
  -6   2  15       97.12      106.42     34.78 o 
  -5   2  15        6.64        4.84     28.96 o 
  -4   2  15       86.73       22.35     31.59 o 
  -3   2  15      134.66       79.99     58.32 o 
  -2   2  15      175.87       50.13     42.33 o 
  -1   2  15       30.16       23.15     31.56 o 
   0   2  15       13.24        2.60     28.50 o 
 -13   3  15       35.81        5.98     53.93 o 
 -12   3  15       38.85       70.16     41.51 o 
 -11   3  15      582.78      658.92     86.70 o 
 -10   3  15      215.21      308.82     81.76 o 
  -9   3  15       85.53       83.50     40.78 o 
  -8   3  15       13.59       45.43     37.48 o 
  -7   3  15       13.99        5.54     28.19 o 
  -6   3  15        0.52      -14.96     26.36 o 
  -5   3  15      108.44       31.77     32.76 o 
  -4   3  15        3.55       17.69     30.42 o 
  -3   3  15        7.02       -8.04     26.42 o 
  -2   3  15       28.83       33.25     31.89 o 
  -1   3  15        8.37       13.08     29.52 o 
   0   3  15        0.08      -14.34     31.59 o 
 -13   4  15      509.66      712.77    127.87 o 
 -12   4  15        7.36       15.41     39.57 o 
 -11   4  15        3.88       20.40     37.35 o 
 -10   4  15       18.80       28.97     38.40 o 
  -9   4  15       11.09       17.16     37.00 o 
  -8   4  15      349.01      470.98     79.05 o 
  -7   4  15        1.36      -10.87     33.58 o 
  -6   4  15        9.37       10.86     27.07 o 
  -5   4  15       19.09       24.39     29.80 o 
  -4   4  15      428.36      560.55     86.15 o 
  -3   4  15        3.63      -21.72     28.38 o 
  -2   4  15        2.45      -18.86     30.39 o 
  -1   4  15       27.43      -12.72     34.46 o 
 -12   5  15      108.52      162.21     76.50 o 
 -11   5  15       24.69       65.02     42.74 o 
 -10   5  15      166.83      230.91     57.79 o 
  -9   5  15       49.71       78.93     41.57 o 
  -8   5  15       41.91        5.69     33.59 o 
  -7   5  15       22.29       12.23     33.25 o 
  -6   5  15      219.27       98.98     81.18 o 
  -5   5  15       62.38       17.37     31.99 o 
  -4   5  15      280.04      133.13    105.21 o 
  -3   5  15       31.41        5.61     31.24 o 
  -2   5  15        0.32      -11.58     35.88 o 
  -1   5  15        9.91       18.92     33.71 o 
 -11   6  15       83.47       54.93     62.90 o 
 -10   6  15        1.46       -4.84     47.27 o 
  -9   6  15       73.65       51.19     41.39 o 
  -8   6  15       36.71       51.62     39.02 o 
  -7   6  15        5.06      -13.88     33.14 o 
  -6   6  15      262.55      113.89    130.61 o 
  -5   6  15       48.77       12.86     34.71 o 
  -4   6  15       14.27        0.69     35.31 o 
  -3   6  15       22.80       -2.02     32.20 o 
  -2   6  15        3.26      -22.44     34.32 o 
 -10   7  15       17.53       34.41     40.00 o 
  -9   7  15      100.52       28.02    148.11 o 
  -8   7  15      162.44       71.16     43.32 o 
  -7   7  15        1.79        9.42     35.97 o 
  -6   7  15       54.38       -8.31     36.45 o 
  -5   7  15      279.42      111.95    150.11 o 
  -4   7  15       45.31       27.55     41.55 o 
  -3   7  15      141.86      102.82     41.21 o 
  -9   8  15      101.45       72.55    106.72 o 
  -8   8  15        1.54       30.48     55.68 o 
  -7   8  15        6.60       30.17     38.34 o 
  -6   8  15       81.87       29.14     60.79 o 
  -5   8  15       21.21       12.06     43.19 o 
  -4   8  15       14.51      106.16     51.98 o 
  -8   0  16     3982.62     4249.83    265.66 o 
  -6   0  16      120.65       92.33     70.94 o 
  -4   0  16      929.04      956.18    146.61 o 
 -12   1  16      507.41      630.07    118.01 o 
 -11   1  16        0.35       27.55     54.86 o 
 -10   1  16      403.21      354.90     69.33 o 
  -9   1  16        3.48        1.73     37.88 o 
  -8   1  16      352.58      373.57     60.06 o 
  -7   1  16       57.60       63.02     35.60 o 
  -6   1  16      215.49      175.24     45.70 o 
  -5   1  16      604.67      749.97     85.34 o 
  -4   1  16      102.04       76.67     93.56 o 
 -12   2  16     1462.30     1865.55    196.69 o 
 -11   2  16       71.83       18.12     44.02 o 
 -10   2  16      967.67      997.68    102.25 o 
  -9   2  16     1650.88     1840.05    130.16 o 
  -8   2  16     1094.42     1221.47    108.12 o 
  -7   2  16        3.37      -13.56     27.66 o 
  -6   2  16     2503.20     2563.80    143.79 o 
  -5   2  16      270.03      155.81     98.14 o 
  -4   2  16       93.18       36.34     45.97 o 
  -3   2  16      248.40      124.52    104.13 o 
  -2   2  16      292.82       69.55     66.83 o 
 -11   3  16      207.33      189.91     59.82 o 
 -10   3  16      336.05      363.98     71.30 o 
  -9   3  16        8.01       -4.50     36.10 o 
  -8   3  16       39.27      121.41     46.84 o 
  -7   3  16      195.25      151.23     53.66 o 
  -6   3  16      839.01      833.22     91.49 o 
  -5   3  16     1396.39     1542.72    123.05 o 
  -4   3  16     1091.88     1365.42    205.13 o 
  -3   3  16      620.39      693.49     95.45 o 
 -11   4  16     2624.94     3004.25    253.99 o 
 -10   4  16      325.35      307.18     74.84 o 
  -9   4  16      418.88      401.67     79.83 o 
  -8   4  16      115.90      172.40     57.23 o 
  -6   4  16      178.29       81.26     94.10 o 
  -5   4  16     1309.13     1357.33    115.50 o 
  -4   4  16        6.74       15.96     35.72 o 
  -3   4  16       11.80       26.71     36.95 o 
 -10   5  16      571.47      598.33    133.57 o 
  -9   5  16      475.89      545.04    165.72 o 
  -8   5  16        0.45       13.95     39.22 o 
  -7   5  16      725.08      695.33    148.73 o 
  -6   5  16      241.65      103.83    128.32 o 
  -5   5  16       71.42       15.17     45.05 o 
  -4   5  16     1158.66     1247.39    114.49 o 
  -8   6  16        5.85      -24.58     35.33 o 
  -7   6  16      802.52      870.25    143.41 o 
  -6   6  16      621.34      255.69    340.72 o 
  -5   6  16      388.92       91.04     80.61 o 
  -7   0  17        4.47       31.07     68.11 o 
  -9   1  17       67.68      159.68     89.57 o 
  -8   1  17       32.58       47.94     46.08 o 
  -7   1  17      234.66      268.40     73.09 o 
  -6   1  17       25.91      -25.02     47.53 o 
  -9   2  17       24.95      -12.78     44.52 o 
  -8   2  17       27.79        6.21     47.42 o 
  -7   2  17        1.52      -31.21     31.21 o 
  -6   2  17       95.93      127.27     46.84 o 
                                                 
